# Supplementary material for: Four MicroRNAs, miR-13b-3p, miR-278-5p, miR-10483-5p, and miR-10485-5p, Mediate Insecticide Tolerance in Spodoptera frugiperda
Source: Front Genet. 2022 Jan 21;12:820778. doi: 10.3389/fgene.2021.820778 (PMC8814628; doi:10.3389/fgene.2021.820778)
Supplement: Supplementary file 1 [file Table2.XLSX]

## Sheet: Sheet1
Table S2 Summary of known and predicted miRNAs in this study.
miRNA name	miRNA seq	Length	Type	Expression level
sfr-miR-2a-5p_R+1	GCATCAAAGTCGGCTTGTCATA	22	5'	middle
sfr-miR-2b-3p_L-2R+1	TCACAGCCAGCTTTGATGAGCA	22	3'	middle
sfr-miR-2b-5p	CTCACAAAGTGGCTGTAATGTG	22	5'	middle
sfr-miR-2b-3p_L-2	TCACAGCCAGCTTTGATGAGC	21	3'	middle
sfr-miR-2c-5p_R+2	TCAGCAAAGTGGTTGTGTCTTATG	24	5'	middle
sfr-miR-2c-3p	TATCACAGCCAGCTTTGTTGACT	23	3'	middle
sfr-miR-7-5p_R+3	TGGAAGACTAGTGATTTTGTTGTT	24	5'	middle
sfr-miR-7-3p_R+2	CAAGAAATCACTAATCTCCCTA	22	3'	middle
sfr-miR-10-5p	TACCCTGTAGATCCGAATTTGT	22	5'	high
sfr-miR-10-3p_R+2	CAAATTCGGTTCTAGAGAGGTTT	23	3'	high
sfr-miR-11-5p_R+3	CTAGCACTTTGGCTGTGACCTGTG	24	5'	middle
sfr-miR-11-3p	CATCACAGTCAGAGTTCTAGCT	22	3'	middle
sfr-miR-13a-5p	CTGTCAAAGCGGCGGTGAAATG	22	5'	middle
sfr-miR-13a-3p	TATCACAGCCACTTTGATGTGGT	23	3'	middle
sfr-miR-13b-5p_R-1	TCGTAAAAATGGTTGTGCCATG	22	5'	low
sfr-miR-13b-3p	TATCACAGCCATTTTTGACGAGTT	24	3'	middle
sfr-miR-14-3p	TCAGTCTTTTTCTCTCTCCTAT	22	3'	high
sfr-miR-34-5p	TGGCAGTGTGGTTAGCTGGTTGT	23	5'	middle
sfr-miR-34-3p_L-1R+1	AGCCAGTAACGACACTGCCTCC	22	3'	middle
sfr-miR-92a-3p	TATTGCACCAGTCCCGGCCTAT	22	3'	middle
sfr-miR-263b-5p	CTTGGCACTGGGAGAATTCACAG	23	5'	middle
sfr-miR-263b-3p_L-1R+1	GTGAATTTCCTGATGCCTTAGC	22	3'	middle
sfr-miR-274-5p	TTTGTGACCGTCACTAACGGGCA	23	5'	middle
sfr-miR-274-3p_R-1	CTCGTTTTGACGATCGCAAAAT	22	3'	low
sfr-miR-277-5p	CGTGCCAGGAGTGCGTTTGCA	21	5'	middle
sfr-miR-277-3p	TAAATGCACTATCTGGTACGACA	23	3'	high
sfr-miR-279b-5p_R+3	GATAAGCGATATTCTAGTATCAAG	24	5'	low
sfr-miR-279b-3p	TGACTAGATTATCACTTATCCT	22	3'	middle
sfr-miR-279c-5p_L+1	GGGCGAGTTTGCTTCTGGTGCATG	24	5'	middle
sfr-miR-279c-3p_R+1	TGACTAGATCCATACTCGTCTGC	23	3'	middle
sfr-miR-279a-5p_R+4	AATGGGTATATGTCTAGTGCCACA	24	5'	middle
sfr-miR-279a-3p_R+1	TGACTAGATCTACACTCATTGA	22	3'	high
sfr-miR-281-5p	AAGAGAGCTATCCGTCGACAGT	22	5'	high
sfr-miR-281-3p_L-1R+2	TGTCATGGAGTTGCTCTCTTTA	22	3'	high
sfr-miR-285-3p	TAGCACCATTCGAATTCAGTGC	22	3'	low
sfr-miR-307-5p_R+1	ACTCACTCAACCTGGGTGTGAT	22	5'	low
sfr-miR-307-3p_R+2	TCACAACCTCCTTGAGTGAGCGA	23	3'	middle
sfr-miR-316-5p_R+2	TGTCTTTTTCCGCTTTGCTGCT	22	5'	middle
sfr-miR-316-3p_R+1	ACAGCAAAGCGAAAAGGTCTCC	22	3'	middle
sfr-miR-317-5p_L+1	CGGGTGCCACGCTGTGCTCTCT	22	5'	middle
sfr-miR-317-3p	TGAACACAGCTGGTGGTATCT	21	3'	middle
sfr-miR-375-5p	ACCCGAGCGGATTGAGCAAACT	22	5'	middle
sfr-miR-375-3p_L-2R+2	TTTGTTCGCCCCGGCTCGAGT	21	3'	middle
sfr-miR-932-5p	TCAATTCCGTAGTGCATTGCAGT	23	5'	middle
sfr-miR-932-3p	TGCAAGCAGTGCGGAAGTGAGG	22	3'	low
sfr-miR-2755-5p	CAAGGTGGCCTAGCAGCGTGTT	22	5'	middle
sfr-miR-2755-3p	CACCCTGTCAGACCATACTTGTT	23	3'	middle
sfr-miR-2756-5p	ACCCTGTAGCTGCTAAGGGGCG	22	5'	middle
sfr-miR-2756-3p	CCCCTTTGCTGCTACATTGTAT	22	3'	low
sfr-miR-2765-5p	TGGTAACTCCACCACCGTTGGC	22	5'	middle
sfr-miR-2766-5p	CCATCCTTCGTCTCGACTGGCG	22	5'	middle
sfr-miR-2766-3p	TCAGTCTTGTCGAATGGTGGGT	22	3'	high
sfr-miR-3286-3p	TTGTGCGTGTTCTAATAGTTGT	22	3'	middle
sfr-miR-6094-5p_R-2	ATCAGCGGTGGCCTGGGGTAC	21	5'	middle
sfr-miR-6094-3p_R-1	TATTCGAGACCTCTGCTGATCC	22	3'	high
sfr-mir-10454b-p5	AATTGTGTCGGAATGGTCGA	20	5'	low
sfr-miR-10454b-3p	CATTCTGACACAATTGTAAT	20	3'	middle
sfr-mir-10454g-p5	CTATTACAATTGTGTCAGAA	20	5'	low
sfr-mir-10454g-p3	TTCTGACACAATTGTAATAG	20	3'	low
sfr-mir-10454a-1-p5	CTATTACAATTGTGTCAGAA	20	5'	low
sfr-miR-10454b-3p	CATTCTGACACAATTGTAAT	20	3'	middle
sfr-mir-10454a-2-p5_1ss1GC	CTGCTCAGTGATCGACCATT	20	5'	low
sfr-miR-10454b-3p	CATTCTGACACAATTGTAAT	20	3'	middle
sfr-mir-10454f-p5_1ss8TA	TGTCAGAATGGTCGATCACT	20	5'	low
sfr-miR-10454b-3p	CATTCTGACACAATTGTAAT	20	3'	middle
sfr-mir-10454c-p3_1ss17TC	CTGCTCAGTGATCGACCATT	20	3'	low
sfr-mir-10454e-p5_1ss9CT	TTGTGTCATAATGGTCGATC	20	5'	middle
sfr-miR-10454b-3p	CATTCTGACACAATTGTAAT	20	3'	middle
sfr-mir-10454h-p5	CTATTACAATTGTGTCAGAA	20	5'	low
sfr-mir-10454h-p3_1ss11TG	TGACACAATTGTAATAGTAGA	21	3'	low
sfr-mir-10454d-p5	TTGTGTCAGAATGGTCGATC	20	5'	middle
sfr-miR-10454b-3p	CATTCTGACACAATTGTAAT	20	3'	middle
sfr-mir-10455-p5	GGGTGACCCTGTTGGTCTCGGA	22	5'	middle
sfr-miR-10456-3p	GATGCAGGATATTTATGACG	20	3'	middle
sfr-miR-10458-5p_R+1	CGCCGGGATACGTGTTTACCGC	22	5'	low
sfr-miR-10458-3p	CCTAAAACATGTATCCGGCTCA	22	3'	middle
sfr-mir-10459-p5	TGCTATGGAAGTAACTGAAATATACT	26	5'	low
sfr-miR-10460-5p_R+1	GAGCCAATGTTCGTTAGTGATG	22	5'	middle
sfr-mir-10461b-p5	TAACTGTTTGACGAGGAACT	20	5'	middle
sfr-mir-10461b-p3	CTTGAAACTAGTCGAGTTCC	20	3'	low
sfr-mir-10462-2-p3_1ss22AC	TAGAATGGGTCCCGACTGCTTC	22	3'	low
sfr-miR-10463-3p	TATCGTCACACCCTTAATCCCC	22	5'	low
sfr-miR-10463-3p	TATCGTCACACCCTTAATCCCC	22	5'	low
sfr-miR-10465-5p_L-1R+1	GGTGCGAGGATACTGGCCAATG	22	5'	middle
sfr-miR-10465-2-3p	CTGGCTTGTATTCTCGCTGCCC	22	3'	middle
sfr-miR-10465-5p_L-1R+1	GGTGCGAGGATACTGGCCAATG	22	5'	middle
sfr-miR-10465-3p_R+1	CTGACTTGTATTCTCGCTGCCCA	23	3'	middle
sfr-miR-10466-5p_R+2	TATAATTATCAGCACCGTCCAAA	23	5'	low
sfr-miR-10471-3p	TAGGCCAATCTGAACCCTGTAT	22	3'	middle
sfr-miR-10472-5p_R+2	TAGAAGCTGTGATTTTTCGATATCTT	26	5'	middle
sfr-miR-10472-3p_R+2	TCTTTAGTTGTCAATTCGGCTTGTTC	26	3'	middle
sfr-miR-10475-3p_L+2R-2	CTCCACCACACGGAGATGACTCT	23	3'	middle
sfr-miR-10480-5p	GTTTAGCCGTCACAGTGACATT	22	5'	middle
sfr-miR-10480-3p	TAATGTCACTTTGACAGCAAACC	23	3'	middle
sfr-miR-10482-5p_R+1	TCGGTGAATGCCAACGGATTTC	22	5'	middle
sfr-miR-10482-3p_L-1R+1	AATCCTTTGATATTCACCGGTA	22	3'	middle
sfr-miR-10483-5p_1ss8TC	CCTGTAACTGTTCGTTCCCTT	21	5'	middle
sfr-miR-10483-2-3p_L-1R+2	GGGGCCGAACAATTCCAGACG	21	3'	middle
sfr-miR-10483-5p_1ss8TC	CCTGTAACTGTTCGTTCCCTT	21	5'	middle
sfr-miR-10483-3p_L-1R+2	GGGGCTGAACAATTCCAGACG	21	3'	middle
sfr-mir-10484-p5_1ss11CG	CTAAGAAAAGGAGGATCCTC	20	5'	low
sfr-miR-10485-5p	ACAGTCTACCCGGACAGGCCG	21	5'	middle
sfr-mir-10486-p5_1ss23CT	TATCTGATGGCATGCGGTCTAATGCA	26	5'	middle
sfr-miR-10487-5p	GCGGGGCCCATGTTTGTCAACT	22	5'	low
sfr-miR-10487-3p	AGATCAGACATGGACTCCACCT	22	3'	middle
sfr-mir-10488-p3	TGTCGGAATAAACATTGATAAGGCAC	26	3'	low
sfr-miR-10489-5p	AATAGATCGACTTGGACATC	20	5'	middle
sfr-mir-10489-p3_1ss20TA	AGCGACCAACAGGAACGAGA	20	3'	middle
sfr-miR-10491-3p_L-1_1ss5TA	TGAATAACATGTCAGTACAC	20	3'	low
sfr-miR-10491-3p_1ss14CT	CTGATTAACATGTTAGTACAC	21	3'	middle
sfr-miR-10491-3p_1ss14CT	CTGATTAACATGTTAGTACAC	21	3'	middle
sfr-miR-10491-3p_R+1_1ss14CT	CTGATTAACATGTTAGTACACA	22	3'	middle
sfr-miR-10491-3p_R+1_1ss14CT	CTGATTAACATGTTAGTACACA	22	3'	middle
sfr-miR-10491-3p_L+1_1ss15CT	CCTGATTAACATGTTAGTACAC	22	3'	middle
sfr-miR-10491-3p_L-1R-1_1ss14CT	TGATTAACATGTTAGTACA	19	3'	middle
sfr-miR-10491-3p_L-1_1ss14CT	TGATTAACATGTTAGTACAC	20	3'	middle
sfr-miR-10491-3p_R-2_1ss14CT	CTGATTAACATGTTAGTAC	19	3'	middle
sfr-miR-10491-3p_R-2_1ss14CT	CTGATTAACATGTTAGTAC	19	3'	middle
sfr-miR-10491-3p_R-3_1ss14CT	CTGATTAACATGTTAGTA	18	3'	low
sfr-miR-10491-3p_R-1_1ss14CT	CTGATTAACATGTTAGTACA	20	5'	middle
sfr-miR-10491-3p_R-3_1ss14CT	CTGATTAACATGTTAGTA	18	5'	low
sfr-miR-10491-5p_R+1	GTGCTCACATGTGAACCAGGG	21	5'	middle
sfr-miR-10491-3p_R+1	CTGATTAACATGTCAGTACACC	22	3'	middle
sfr-miR-10491-3p_2ss14CT17TA	CTGATTAACATGTTAGAACAC	21	3'	low
sfr-miR-10491-3p_R-1_1ss14CT	CTGATTAACATGTTAGTACA	20	3'	middle
sfr-miR-10491-3p_1ss14CA	CTGATTAACATGTAAGTACAC	21	3'	low
sfr-mir-10492c-p5_1ss12GC	CGTTCGGCGCTCTGATTGGC	20	5'	low
sfr-miR-10494-5p_R+1	TGAACAAGGTGGGCAATGAACA	22	5'	low
sfr-miR-10494-3p	TCCATTGCCCACCTTGTTCACG	22	3'	middle
sfr-mir-10496-p5_1ss8TC	TTGAAGGCACTAGTATCTTG	20	5'	low
sfr-miR-10496-3p	TTGATACTGCAGATTGGCTC	20	3'	low
sfr-miR-10498-5p_R-3	TTGGTCAACGTTCAACACA	19	3'	low
sfr-miR-10498-5p_R-3	TTGGTCAACGTTCAACACA	19	3'	low
sfr-miR-10498-5p	TTGGTCAACGTTCAACACAGCA	22	5'	middle
sfr-miR-10499a-5p_R+1	CAAGGGTTTAAAACTCCATACA	22	5'	low
sfr-miR-10499a-3p	CATGGAGTTTCAAACTCTTGGA	22	3'	low
sfr-miR-10499b-5p_1ss16CA	CAAGGGTTTGAAACTACATACA	22	5'	low
sfr-miR-10499a-5p_R+1	CAAGGGTTTAAAACTCCATACA	22	5'	low
sfr-miR-10499a-3p	CATGGAGTTTCAAACTCTTGGA	22	3'	low
sfr-miR-10499b-2-5p_R-1_1ss15CA	AAGGGTTTGAAACTACATACA	21	5'	low
sfr-miR-10499a-5p_R+1	CAAGGGTTTAAAACTCCATACA	22	5'	low
sfr-miR-10499a-3p	CATGGAGTTTCAAACTCTTGGA	22	3'	low
sfr-miR-10499a-5p_R+1	CAAGGGTTTAAAACTCCATACA	22	5'	low
sfr-miR-10499a-3p	CATGGAGTTTCAAACTCTTGGA	22	3'	low
sfr-miR-10500-5p	TGTTCGGGCATGTATTCGTC	20	5'	low
sfr-miR-10502-5p_R+3	GGGCAGAAAGCCCGCCAGGCTGATC	25	5'	low
sfr-mir-10502-p3	TGATCACCTCGCCTGGTCGG	20	3'	middle
sfr-miR-10504-5p	AGTCGTACATAGAGACCTGAAG	22	5'	middle
sfr-miR-10504-3p	TCAAATCTCTGTGTATGATTGG	22	3'	middle
sfr-miR-10505-5p_R-1	TGTAGAGCCAAGTTTCTAAC	20	5'	middle
sfr-miR-10505-3p	TAGGGTTAGAAACTTGGCTC	20	3'	middle
sfr-miR-10506-3p	TTGGACGATGTAGTTGTGAAAC	22	3'	low
sfr-miR-10507-5p_R+2_1ss9TG	TGCAAGTTGATTCTGTAGTGGTCTTT	26	5'	low
sfr-mir-10507-2-p3	TTTGAGGAAAGAACCACAGCAGTTTG	26	3'	middle
sfr-miR-10513-5p_R-1	TAAGGCTGAGTACTACATCT	20	5'	low
sfr-mir-10513-p3_1ss19GA	AAATTAGATGTAGTACTCAGC	21	3'	middle
bmo-bantam-3p_R-1_1ss20AG	TGAGATCATTGTGAAAGCTGAT	22	3'	high
bmo-bantam-5p_L-1R+2	TGGTTTTCATAATGATTTGACAGA	24	5'	middle
bmo-miR-iab-4-5p	ACGTATACTGAATGTATCCTGA	22	5'	middle
tcf-miR-8-5p	CATCTTACCGGGCAGCATTAGA	22	5'	high
mse-miR-8	TAATACTGTCAGGTAAAGATGTC	23	3'	high
bmo-mir-iab-8-p3	AGGATACATTCAGTATACGTACA	23	3'	low
bmo-miR-9a-5p	TCTTTGGTTATCTAGCTGTATGA	23	5'	high
bmo-miR-9a-3p	ATAAAGCTAGGTTACCGGAGTTA	23	3'	middle
mse-mir-31-p5	AGGCAAGAAGTCGGCATAGCTGT	23	5'	high
mse-miR-31	GGCTGTGTCACTTCGAGCCAGC	22	3'	low
mse-mir-87-p5_1ss11CT	GGGCCTGAATTGTTGCTCGAACCT	24	5'	middle
mse-miR-87	GTGAGCAAACTTTCAGGTGTGT	22	3'	middle
bmo-mir-92b-p5_1ss12AC	AGGACGCGATTCGGTGTAAACGT	23	5'	middle
bmo-miR-92b	AATTGCACCAATCCCGGCCTGC	22	3'	middle
bmo-miR-124_R-2	TAAGGCACGCGGTGAATGCCA	21	3'	middle
bmo-mir-133-p5	AGCTGGTTGACTTCGGGTCAAAT	23	5'	low
bmo-miR-133	TTGGTCCCCTTCAACCAGCTGT	22	3'	middle
tca-miR-137-3p_L-1R+1	TATTGCTTGAGAATACACGTAG	22	3'	middle
bmo-miR-210_L+1R+2	CTTGTGCGTGTGACAGCGGCTAT	23	3'	low
pxy-miR-252	CTAAGTACTAGTGCCGCAGGAG	22	5'	middle
pxy-mir-252-p3_1ss11AC	CCTGCTGCTTCAGTGCTTATCA	22	3'	low
mse-miR-263a_R-1	AATGGCACTGGAAGAATTCACGG	23	5'	high
mse-mir-263a-p3	CGTGGTCTCTTAGTGGCATCAC	22	3'	low
bmo-miR-276-5p	AGCGAGGTATAGAGTTCCTACG	22	5'	middle
bmo-miR-276-3p	TAGGAACTTCATACCGTGCTCT	22	3'	high
bmo-miR-278-5p_R+2	CCGGACGAACTTCCCAGCTCGGCC	24	5'	middle
bmo-miR-278-3p	TCGGTGGGATCTTCGTCCGTTT	22	3'	high
bmo-mir-279a-p5	GATGAGTGGAGGTTTAGTGCATG	23	5'	middle
bmo-miR-279a_R+3	TGACTAGATCCACACTCATCCA	22	3'	high
bmo-miR-282-5p_L-3R-2	TAGCCTCTCCTTGGCTTTGTCT	22	5'	middle
bmo-miR-282-3p_L+1	GACATAGCCTGATAGAGGTTACG	23	3'	low
bmo-miR-305-5p_R+1	ATTGTACTTCATCAGGTGCTCTGG	24	5'	middle
bmo-miR-305-3p_L+1R+1	AGGCGCTTGTTGGAGTACACTTA	23	3'	middle
pxy-mir-308-p3	AATCACAGGATAATACTGCGA	21	3'	middle
mse-mir-745-p5	CGGCTCATCGTATGGCAGTTTGC	23	5'	middle
pxy-miR-745_1ss1TC	CAGCTGCCTAGCGAAGGGCAACA	23	3'	middle
bmo-miR-929-5p_L+2R-2	AAATTGACTCTAGTAGGGAGT	21	5'	low
mse-miR-981	TTCGTTGTCGACGAAACCTGCA	22	3'	middle
bmo-miR-989a_R+1	GTGTGATGTGACGTAGTGGAAG	22	3'	low
bmo-miR-993a-5p_L-2R+1	TACCCTGTAGATCCGGGCTTTTG	23	5'	middle
bmo-miR-993a-3p	GAAGCTCGTCTCTACAGGTATCT	23	3'	middle
bmo-miR-2788_R+1_1ss17TC	TGGGGTTTCAAAGCGGCATGTGC	23	5'	low
bib-miR-2788	CAATGCCCTTGGAAATCCCAAA	22	3'	middle
bmo-miR-2796-5p_R+1	AGGGGTTTCTTTCGGCCTTCAG	22	5'	low
bmo-miR-2796-3p	GTAGGCCGGCGGAAACTACTTGC	23	3'	middle
bmo-mir-6497-p5	GGAATAAGGATTGGCTCT	18	5'	high
bmo-mir-6497-p3	CGGGTTTGGACGGGAAGC	18	3'	high
bmo-miR-1a-3p_R-1_1ss12GT	TGGAATGTAAATAAGTATGGA	21	5'	middle
bmo-miR-2a-3p_R+2	TATCACAGCCAGCTTTGATGAGCGT	25	3'	middle
bmo-miR-2a-3p_R+2	TATCACAGCCAGCTTTGATGAGCGT	25	3'	middle
aae-miR-9a_L+1	CTCTTTGGTTATCTAGCTGTATGA	24	5'	low
dme-miR-10-5p_L+1_1ss23TA	TACCCTGTAGATCCGAATTTGTA	23	5'	middle
dme-miR-10-3p_R+1	CAAATTCGGTTCTAGAGAGGTTTA	24	3'	middle
mse-miR-11_R+2	CATCACAGTCAGAGTTCTAGCTAT	24	3'	low
tca-miR-14-3p_R+1	TCAGTCTTTTTCTCTCTCCTATT	23	3'	middle
tca-miR-31-5p	AGGCAAGATGTCGGCATAGCT	21	5'	middle
tca-miR-31-5p	AGGCAAGATGTCGGCATAGCT	21	5'	middle
bmo-miR-33-5p_L-4R+1	ATTGTAGTTGCATTGCAC	18	5'	low
bmo-miR-33-3p_2ss7GT15GA	CAATATTACTACAAAGCAAATC	22	3'	low
bmo-miR-71-3p_L-1R+1	TCTCACTACCTTGTCTTTCATG	22	3'	middle
hme-mir-92b-p5_1ss7TC	AGGACGCGATTCGGTGTAAACGTTG	25	5'	low
mse-miR-92b_R+1	AATTGCACCAATCCCGGCCTGCT	23	3'	middle
hme-mir-92b-p5_1ss7TC	AGGACGCGATTCGGTGTAAACGTTG	25	5'	low
mse-miR-92b_R+1	AATTGCACCAATCCCGGCCTGCT	23	3'	middle
dps-miR-133_R+2	TTGGTCCCCTTCAACCAGCTGTAT	24	3'	low
mse-mir-184-p5_1ss20TC	CCTTGTCATTCTTCTTGCCCGT	22	5'	middle
bmo-miR-184-3p_L-2	TGGACGGAGAACTGATAAGGGC	22	3'	high
bmo-miR-190-5p_R+1	AGATATGTTTGATATTCTTGGTTG	24	5'	middle
tca-miR-190-3p_R+6_1ss8GA	CCCAGGAATCAAACATATTACACA	24	3'	middle
bmo-miR-190-5p_R+1	AGATATGTTTGATATTCTTGGTTG	24	5'	middle
tca-miR-190-3p_R+6_1ss8GA	CCCAGGAATCAAACATATTACACA	24	3'	middle
hme-miR-193-5p_2ss17AG20GC	AGGGTCTTGGCGGTCTGGTCGG	22	5'	low
ame-miR-193-3p_R+1	TACTGGCCTGCTAAGTCCCAAG	22	3'	middle
tca-miR-252a-5p_R+3	CTAAGTACTAGTGCCGCAGGAGA	23	5'	middle
tca-miR-252a-5p_R+3	CTAAGTACTAGTGCCGCAGGAGA	23	5'	middle
bmo-miR-263a-5p_R+4	AATGGCACTGGAAGAATTCACGGGA	25	5'	middle
bmo-miR-275-3p_R-1	TCAGGTACCTGAAGTAGCGCGC	22	3'	middle
bmo-miR-275-3p_R-1	TCAGGTACCTGAAGTAGCGCGC	22	3'	middle
dme-miR-276b-3p_R-1_2ss10AC21CT	TAGGAACTTCATACCGTGCTT	21	3'	middle
tca-miR-279b-3p_R+1	TGACTAGATCCACACTCATCCAA	23	3'	middle
bmo-miR-279b-3p_R+1	TGACTAGATCTACACTCATTGAT	23	3'	middle
dme-miR-281-2-5p_R+2	AAGAGAGCTATCCGTCGACAGTAG	24	5'	middle
dme-miR-281-3p_R-1_2ss10AG22GC	TGTCATGGAGTTGCTCTCTTTC	22	3'	low
bmo-miR-283-5p_L-1R+2	AAATATCAGCTGGTAATTCTGG	22	5'	middle
bmo-miR-283-5p_L-1R+2	AAATATCAGCTGGTAATTCTGG	22	5'	middle
dme-miR-307a-3p_R-2_1ss21CT	TCACAACCTCCTTGAGTGAGT	21	3'	middle
tca-miR-316-5p_R+1	TGTCTTTTTCCGCTTTGCTGCC	22	5'	low
bmo-miR-927-5p	TTTAGAATTCCTACGCTTTACC	22	5'	middle
bmo-miR-927-3p_R+3	CAAAGCGTTTGGATTCTAAAAC	22	3'	middle
dme-miR-981-3p_R+1	TTCGTTGTCGACGAAACCTGCAT	23	3'	low
isc-miR-993_R-1_1ss21TG	GAAGCTCGTTTCTACAGGTAGC	22	3'	middle
isc-miR-993_R-1_1ss21TG	GAAGCTCGTTTCTACAGGTAGC	22	3'	middle
dqu-miR-993-3p	GAAGCTCGACTCTACAGGTATCT	23	3'	low
bmo-miR-998_R+2	TAGCACCATGGGATTCAGCTCA	22	3'	middle
bmo-miR-2755-3p_R+2	CACCCTGTCAGACCATACTTGTTTT	25	3'	middle
hme-miR-2756_R+1	ACCCTGTAGCTGCTAAGGGGCGT	23	5'	middle
mse-mir-2763-p5	CCAAAGTAGTGAACGTAATTTATC	24	5'	low
mse-miR-2763	ATATTATGCTCATTACTTTGGAT	23	3'	middle
bmo-miR-2767_1ss19TC	CAAGTAAATCTCGTGCGGCTTG	22	5'	middle
mse-mir-2767-p3_1ss22AG	AGCCGTTCGAGATTTACTTAAG	22	3'	middle
bmo-miR-2767_1ss19TC	CAAGTAAATCTCGTGCGGCTTG	22	5'	middle
mse-mir-2767-p3_1ss22AG	AGCCGTTCGAGATTTACTTAAG	22	3'	middle
tca-miR-2796-3p_R+1	GTAGGCCGGCGGAAACTACTTGCT	24	3'	low
tca-miR-2796-3p_R+1	GTAGGCCGGCGGAAACTACTTGCT	24	3'	low
tca-miR-3477-5p_R-2	TAATCTCATTTGGTAACTGTGA	22	3'	middle
pxy-mir-6497-p5_2	CGGATGCGGCCGGTGCCGGGC	21	5'	high
bmo-mir-6498-p5_1ss7AT	GATGATTCAGTTTCGGGCACT	21	5'	high
pxy-miR-8503_R-1_1ss10AC	AGCGGCGAGCGAACAGGA	18	5'	low
pxy-miR-8503_R-1_1ss10AC	AGCGGCGAGCGAACAGGA	18	5'	low
pxy-miR-8506_R+1	TTAGGTGTGAGGGTCACAGCA	21	3'	middle
pxy-miR-8506_R+1	TTAGGTGTGAGGGTCACAGCA	21	3'	middle
bmo-let-7-5p_R-1	TGAGGTAGTAGGTTGTATAG	20	5'	high
bmo-miR-1a-3p_R-3	TGGAATGTAAAGAAGTATG	19	3'	middle
bmo-miR-1a-3p_R-3	TGGAATGTAAAGAAGTATG	19	3'	middle
bmo-miR-1a-3p_L-3_1ss12GT	AATGTAAATAAGTATGGAG	19	3'	low
bmo-miR-1a-3p_L-3_1ss12GT	AATGTAAATAAGTATGGAG	19	5'	low
bmo-miR-1a-3p_L-4	ATGTAAAGAAGTATGGAG	18	5'	middle
bmo-miR-1a-3p_L-1R-1	GGAATGTAAAGAAGTATGGA	20	3'	low
bmo-miR-1a-3p_L-1R-1	GGAATGTAAAGAAGTATGGA	20	5'	low
bmo-miR-1a-3p_R-4	TGGAATGTAAAGAAGTAT	18	5'	middle
bmo-miR-1a-3p_R-1_1ss6TA	TGGAAAGTAAAGAAGTATGGA	21	3'	low
tca-miR-8-5p_L+1	CCATCTTACCGGGCAGCATTAGA	23	5'	low
tca-miR-8-3p_R+1	TAATACTGTCAGGTAAAGATGTCC	24	3'	middle
bmo-mir-12-p5	TGAGTATTACTTCAGGTACTGG	22	5'	middle
bmo-miR-12	TGAGTATTACTTCAGGTACTGGT	23	3'	middle
bmo-miR-12	TGAGTATTACTTCAGGTACTGGT	23	3'	middle
bmo-miR-79-3p_L-3R-4	ATAAAGCTAGATTACCAAA	19	5'	middle
bmo-miR-100	AACCCGTAGATCCGAACTTGTG	22	3'	high
api-miR-184b_R-3_1ss9GT	TGGACGGATAACTGATAAA	19	5'	low
bmo-miR-277-3p_R+1	TAAATGCACTATCTGGTACGACAT	24	3'	middle
bmo-miR-306a-5p_L-2R+1	AGGTACTAGGTGACTCTGAG	20	3'	middle
bmo-miR-306a-5p_R-3	TCAGGTACTAGGTGACTC	18	3'	middle
aga-miR-317_R-4	TGAACACATCTGGTGGTATCT	21	3'	middle
bmo-miR-965-3p	TAAGCGTATAGCTTTTCCCCTT	22	3'	middle
bmo-miR-970-5p	AGCCTTGCGTGTGCTCTTATTGGTA	25	5'	low
bmo-miR-970-3p	TCATAAGACACACGCGGCTCT	21	3'	high
bmo-miR-1000	ATATTGTCCTGTCACAGCAGT	21	5'	middle
bmo-mir-2738-p3_1ss10AT	AAATGATGATTGTTCTTTACC	21	3'	middle
bmo-miR-2766-3p_L+1R+3	ATCAGTCTTGTCGAATGGTGGGT	23	3'	middle
bmo-miR-2768-3p_1ss22TC	ATTGGTTAAGATATTGCATCGC	22	3'	middle
bmo-miR-2768-3p_1ss22TC	ATTGGTTAAGATATTGCATCGC	22	3'	middle
bmo-miR-2768-3p	ATTGGTTAAGATATTGCATCGT	22	3'	low
bmo-miR-2779_L-1_1ss2TA	AATCCGGCTCGAAGGACCA	19	3'	middle
bmo-miR-2779_L-1_1ss2TA	AATCCGGCTCGAAGGACCA	19	5'	middle
bmo-miR-2779_1ss2TA	AAATCCGGCTCGAAGGACCA	20	3'	middle
bmo-miR-2779_1ss2TA	AAATCCGGCTCGAAGGACCA	20	3'	middle
bmo-miR-2779_L-1_1ss2TC	CATCCGGCTCGAAGGACCA	19	5'	middle
bmo-miR-2779_L-1_1ss2TC	CATCCGGCTCGAAGGACCA	19	3'	middle
bmo-miR-2779_L-2_1ss12GT	ATCCGGCTCTAAGGACCA	18	3'	low
bmo-miR-2779_L-1_1ss2TG	GATCCGGCTCGAAGGACCA	19	3'	low
bmo-miR-2779_L-1_1ss2TG	GATCCGGCTCGAAGGACCA	19	3'	low
bmo-miR-2795_1ss17CT	CAAGTTTGGTGATACGTGGGCGC	23	3'	middle
mse-mir-6094-p5_1ss13TC	CATCAGCGGTGGCCTGGGGTACC	23	5'	low
mse-miR-6094_R+1	TATTCGAGACCTCTGCTGATCCTG	24	3'	middle
pxy-mir-6497-p5_3	CTAGCCGTAAGGCCGTGTCGGTTTC	25	5'	high
pxy-mir-6497-p3	CGTAAGGCCGTGTCGGTTTC	20	3'	high
pxy-mir-6497-p5_1ss10CT	CCGCGGATCTTCCTAGCCGTAAGGC	25	5'	high
pxy-mir-6497-p3	CGTAAGGCCGTGTCGGTTTC	20	3'	high
pxy-mir-6497-p5_1	AGCCGTAAGGCCGTGTCGGTTTC	23	5'	high
bmo-mir-6498-p5_1ss12AT	CGCAGCCGTGCTGTCTCGGACT	22	5'	high
bmo-mir-6498-p3_1	AGTTTCGGGCACTCGCAGGACC	22	3'	middle
bmo-mir-6498-p3_2	GGCACTCGCAGGACCCGT	18	3'	middle
bmo-mir-6498-p3_3	GTTTCGGGCACTCGCAGGACC	21	3'	middle
bmo-mir-6498-p5_1	GTTTCGGGCACTCGCAGGACC	21	5'	middle
bmo-mir-6498-p3_1ss12AT	CGCAGCCGTGCTGTCTCGGACT	22	3'	high
bmo-mir-6498-p5_2	TTCGGGCACTCGCAGGAC	18	5'	middle
dme-mir-9382-p5_1ss17CG	ATAACTTTTGCCGATCGC	18	5'	middle
dme-mir-9382-p5_1ss17CG	ATAACTTTTGCCGATCGC	18	5'	middle
bmo-miR-1a-5p_R+1	CCGTGCTTCCTTACTTCCCATA	22	5'	middle
isc-miR-1	TGGAATGTAAAGAAGTATGGAG	22	3'	high
bmo-miR-1b-3p	TGGGAAGTAAGGAAGCACGGAA	22	3'	low
pxy-miR-2a-3p_R+2	TATCACAGCCAGCTTTGTTGACTTT	25	3'	middle
isc-miR-8_R+2	TAATACTGTCAGGTAAAGATGTCCA	25	3'	middle
bmo-miR-9c-5p_R+4	TCTTTGGTATCCTAGCTGTAGG	22	5'	high
bmo-miR-9c-3p	TAAAGTTATGGTACCGAAGTTA	22	3'	middle
bmo-miR-9c-5p_R+4	TCTTTGGTATCCTAGCTGTAGG	22	5'	high
bmo-miR-9c-3p	TAAAGTTATGGTACCGAAGTTA	22	3'	middle
pte-miR-10-5p_R+1_1ss12TA	TACCCTGTAGAACCGAATTTGTG	23	5'	middle
hme-miR-11_R+2	CATCACAGTCAGAGTTCTAGCTTT	24	3'	low
bmo-miR-12_R+2	TGAGTATTACTTCAGGTACTGGTTT	25	5'	middle
tca-miR-14-3p_R+2	TCAGTCTTTTTCTCTCTCCTATCA	24	3'	middle
bmo-miR-79-5p	CTTTGGCGATTTAGCTCCGTGA	22	5'	middle
mse-miR-79	ATAAAGCTAGATTACCAAAGCA	22	3'	middle
dme-miR-79-3p_L+1R-1	ATAAAGCTAGATTACCAAAGCA	22	3'	middle
aae-miR-92a-3p_R+1_1ss21AG	TATTGCACTTGTCCCGGCCTGT	22	3'	middle
isc-miR-96_R-1	TTTGGCACTAGCACATTTTTG	21	5'	middle
api-miR-100_1ss9GT	GACCCGTATATCCGAACTTGTG	22	5'	middle
tcf-miR-125	TCCCTGAGACCCTAACTTGTGA	22	5'	middle
dpe-miR-133_R+2	TTGGTCCCCTTCAACCAGCTGTTT	24	3'	middle
isc-miR-184_R+1_1ss9GT	TGGACGGATAACTGATAAGGGCT	23	3'	middle
aae-miR-252-5p_L+1R+2	CTAAGTACTAGTGCCGCAGGAGAA	24	5'	low
tcf-miR-263a_R+2	AATGGCACTGGAAGAATTCACGGGAA	26	5'	middle
aga-miR-275_R+1_1ss23GT	TCAGGTACCTGAAGTAGCGCGCTT	24	3'	middle
dpu-miR-276_R+2	TAGGAACTTCATACCGTGCTCTCA	24	3'	middle
pca-miR-276-3p_R-1_1ss11AC	TAGGAACTTCCTACCGTGCTT	21	3'	middle
aae-miR-277-3p_R+2	TAAATGCACTATCTGGTACGACCT	24	3'	middle
tca-miR-279b-3p_R+2	TGACTAGATCCACACTCATCCACA	24	3'	middle
hme-miR-279b_R+2	TGACTAGATCTACACTCATTGACT	24	3'	middle
tca-miR-279d-3p_R-3	TGACTAGATCCATACTCGTCTA	22	3'	low
dan-miR-281-2-5p_R+2	AAGAGAGCTATCCGTCGACAGTTA	24	5'	middle
dan-miR-281-2-5p_R+2	AAGAGAGCTATCCGTCGACAGTTA	24	5'	middle
ame-miR-283-5p_R+4_1ss9GT	AAATATCATCTGGTAATTCTGGGA	24	5'	middle
isc-miR-305_R+3	ATTGTACTTCATCAGGTGCTCTGGA	25	5'	middle
bmo-miR-306a-5p_R+1	TCAGGTACTAGGTGACTCTGAG	22	5'	middle
bmo-miR-306a-3p_R+1_1ss2AG	CGGAGCCGCCTCGTGCCTCAGC	22	3'	middle
dgr-miR-307_R+5	TCACAACCTCCTTGAGTGAGCGAAA	25	3'	middle
aga-miR-317_R-2_1ss23AT	TGAACACATCTGGTGGTATCTCT	23	3'	middle
bmo-miR-750-5p	AGTTGGACAGGGGATCTTGACA	22	5'	middle
bmo-miR-750-3p_R+2	CCAGATCTATCTTTCCAGCTCA	22	3'	high
bmo-miR-750-5p	AGTTGGACAGGGGATCTTGACA	22	5'	middle
bmo-miR-750-3p_R+2	CCAGATCTATCTTTCCAGCTCA	22	3'	high
aae-miR-970_R+2_1ss20AC	TCATAAGACACACGCGGCTCTTT	23	3'	middle
tca-miR-998-3p_R+1_1ss22AT	TAGCACCATGGGATTCAGCTCTT	23	3'	low
bmo-miR-1175-5p	AAGTGGAGGTGTGATCTCTTCA	22	5'	middle
bmo-miR-1175-3p_R-2	TGAGATTCAACTCCTCCAACTT	22	3'	middle
bmo-miR-1175-5p	AAGTGGAGGTGTGATCTCTTCA	22	5'	middle
bmo-miR-1175-3p_R-2	TGAGATTCAACTCCTCCAACTT	22	3'	middle
hme-miR-2756_R+1_1ss9GT	ACCCTGTATCTGCTAAGGGGCGT	23	5'	low
bmo-miR-2766-3p_L+2R+3	AATCAGTCTTGTCGAATGGTGGGT	24	3'	low
bmo-miR-2779_L-2	ATCCGGCTCGAAGGACCA	18	5'	middle
ame-miR-2796-3p_R+1_1ss9GT	GTAGGCCGTCGGAAACTACTTGCT	24	3'	low
pxy-miR-8487_1ss6TA	TATAGAAGGGAGATATGG	18	3'	middle
pte-let-7-5p_1ss12GA	TGAGGTAGTAGATTGTATAGTT	22	5'	middle
PC-5p-19992_335	GTGCTCACATGTCAATCAGGG	21	5'	middle
PC-3p-59888_81	CTGATTAACATGTTAGTACT	20	3'	low
PC-5p-19992_335	GTGCTCACATGTCAATCAGGG	21	5'	middle
PC-3p-26309_246	AAGACAACCTTGTGTCTCTAGC	22	3'	middle
PC-3p-26309_246	AAGACAACCTTGTGTCTCTAGC	22	3'	middle
PC-3p-114337_24	GAAGCTCGTTTCTACAGGTAGCA	23	3'	low
PC-3p-114337_24	GAAGCTCGTTTCTACAGGTAGCA	23	3'	low
PC-3p-267_15495	CTGATTAACATGTTAGTACACT	22	3'	middle
PC-3p-267_15495	CTGATTAACATGTTAGTACACT	22	3'	middle
PC-5p-16659_408	TGCCGTGATCGTCTAGTGGTTAGGAC	26	5'	middle
PC-5p-16659_408	TGCCGTGATCGTCTAGTGGTTAGGAC	26	5'	middle
PC-3p-53787_96	ACCAATGAGAACGCAGAATGT	21	3'	middle
PC-3p-53787_96	ACCAATGAGAACGCAGAATGT	21	3'	middle
PC-3p-125682_19	TCATGAACTGCTTCAAAGT	19	3'	low
PC-3p-125682_19	TCATGAACTGCTTCAAAGT	19	3'	low
PC-3p-120885_21	CCACGAAACTGTTGGGCCTACA	22	3'	low
PC-3p-120885_21	CCACGAAACTGTTGGGCCTACA	22	3'	low
PC-3p-12749_538	TTAGGTGTTAGGGTCACAGCA	21	3'	middle
PC-3p-12749_538	TTAGGTGTTAGGGTCACAGCA	21	3'	middle
PC-3p-17345_392	CTGATTAACATGTTAGTACAT	21	3'	middle
PC-3p-17345_392	CTGATTAACATGTTAGTACAT	21	3'	middle
PC-3p-103455_30	CTCTCTCGCCTCCATGACCTGA	22	3'	low
PC-3p-103455_30	CTCTCTCGCCTCCATGACCTGA	22	3'	low
PC-3p-108646_27	GTGGGGCAAATTGCGAAAGCTG	22	3'	low
PC-3p-108646_27	GTGGGGCAAATTGCGAAAGCTG	22	3'	low
PC-3p-88216_41	TCAAATCTCTGTGTATGATTGGA	23	3'	low
PC-3p-88216_41	TCAAATCTCTGTGTATGATTGGA	23	3'	low
PC-5p-8867_768	CATCGAATTCCAGGGCCGTGGA	22	5'	middle
PC-3p-33119_186	CGCGGTCCTGGAATTCGTTAGC	22	3'	middle
PC-3p-196919_6	TAGTAGATTTGGCCAGCTTGCTGAGC	26	3'	low
PC-3p-196919_6	TAGTAGATTTGGCCAGCTTGCTGAGC	26	3'	low
PC-3p-3353_1808	CCTATCATCGCTATCACTACCC	22	3'	middle
PC-3p-3353_1808	CCTATCATCGCTATCACTACCC	22	3'	middle
PC-3p-140164_15	CAGACTACCAGTTGGTATGAGG	22	3'	low
PC-3p-140164_15	CAGACTACCAGTTGGTATGAGG	22	3'	low
PC-5p-4548_1402	GTTGAATACGTGACAAAATCCT	22	5'	middle
PC-3p-15889_429	TGATTTTGTCAAGTATTTCGCAA	23	3'	middle
PC-3p-108162_27	TGAACACAACCCTTGGACTAGT	22	3'	low
PC-3p-108162_27	TGAACACAACCCTTGGACTAGT	22	3'	low
PC-3p-180651_7	AATAAGTTGCTGAGAGAAT	19	3'	low
PC-3p-180651_7	AATAAGTTGCTGAGAGAAT	19	3'	low
PC-3p-79114_51	TAAGCTCTTTTCTTTCTCGGGT	22	3'	low
PC-5p-19783_339	TGACGCCTGCCCAGTGCC	18	5'	middle
PC-3p-213700_5	CACACGAGTTCTATCGGGT	19	3'	low
PC-3p-25226_258	CTGGCTTGTATTCTCGCTGCCCT	23	3'	middle
PC-3p-27562_232	TCAGGTGATCCGTCTGTTTGCT	22	3'	middle
PC-5p-86839_43	TATAGCTTTACACTGAACA	19	5'	middle
PC-5p-447_9894	CCATCCCTCACATGATGTAACT	22	5'	middle
PC-5p-40704_142	TAGAAAAACTTATAAGGACC	20	5'	middle
PC-5p-223342_5	GACATAATGATCGATCACT	19	5'	low
PC-5p-165027_10	TACCGGATATCTACATGTTTTAACCT	26	5'	low
PC-5p-48823_110	TGCCGTGATCGTCTAGTGGTTAGG	24	5'	low
PC-3p-94239_36	GATGATCGGATTGGGCATG	19	3'	middle
PC-5p-98492_33	TCACAACGCCCTTGTCTACGTA	22	5'	middle
PC-3p-29584_213	GAGTTTGAAGCTAGAGGT	18	3'	middle
PC-5p-17573_386	GATGATGATGAGATCTGAAT	20	5'	middle
PC-5p-3337_1817	TTGGACTAATACAGGGTTACT	21	5'	middle
PC-5p-225561_5	CTGAATAGGGCGTTTGAGT	19	5'	low
PC-3p-159254_11	AAAGCTCGTGCACTACAGGTGAT	23	3'	low
PC-3p-10361_663	CTGATTAACATGTTTGTACA	20	3'	middle
PC-3p-112932_24	AATTTTAGTACCTGTGAA	18	3'	middle
PC-3p-194560_6	AAATAACTTTGAAAGCTTGA	20	3'	middle
PC-5p-230938_5	TGTAAGGAATTGGTGAGATTTGACT	25	5'	low
PC-3p-13219_519	GGCTTGAGTAACGAAAAC	18	3'	middle
PC-5p-86331_43	ACCCTGTAGAACCGAGACTTTAT	23	5'	middle
PC-3p-7733_872	TATTTTTGTATTACATGGCCCA	22	3'	middle
PC-5p-67549_67	GGCCGTGATCGTCTAGTGGTTAGGAC	26	5'	low
PC-5p-224003_5	TAAGATCTACAACTCTGTTG	20	5'	low
PC-5p-110478_26	AAGTGACCAGGGATTTCATGTA	22	5'	low
PC-3p-10699_642	CCTATCATCGCTATCACTGCCC	22	3'	middle
PC-3p-467_9379	CTGATTAACATGTTAGTACACCA	23	3'	middle
PC-3p-100652_32	TGGAGAGTTCGATCCTGGCT	20	3'	middle
PC-3p-20276_330	TAGTGACGTGGTTTTCTCGAGCATT	25	3'	middle
PC-3p-165654_10	AGGTTAGGTTAGTACTTAGTAC	22	3'	low
PC-5p-151450_12	AGATGTGTTGGAACTGGC	18	5'	middle
PC-3p-2538_2261	ACACCACGTGACGTTGACTT	20	3'	middle
PC-3p-46066_119	TACTTGGTTTTACTGCGAA	19	3'	middle
PC-5p-378_11542	TATCACATTGAAATTTTGGCGAG	23	5'	middle
PC-3p-28537_223	CATGTGAACGGCACTTGCA	19	3'	middle
PC-5p-161626_10	GAGGAATAGTAAAATGATT	19	5'	middle
PC-3p-18685_360	TCATCCAACGCCGGGCTTTCT	21	3'	middle
PC-3p-34419_177	CTTGCAACATCTTGTCCAGAAC	22	3'	middle
PC-3p-2374_2398	ATACCAGAAAATGGCCAGGAGA	22	3'	middle
PC-3p-170495_9	AGATGTGTGTAGTAGTGAAA	20	3'	middle
PC-3p-29770_212	ATGTGAACGGCACTTGCA	18	3'	middle
PC-5p-25966_250	CGCCTCTGCTCGCCGCCC	18	5'	middle
PC-3p-77264_53	AGTCCATTTAACCTTATC	18	3'	middle
PC-5p-234236_5	TGATCGAGAACTGAACTGACTTTTTT	26	5'	low
PC-5p-41770_137	AGCATAGCTGTTGGGACC	18	5'	middle
PC-5p-140022_15	GATGGAGGACCGTAGCACCA	20	5'	middle
PC-3p-53361_97	TGTTGTGAAATGTTGGGTTAA	21	3'	middle
PC-3p-11411_602	CCGATTAACATGTTAGTACAC	21	3'	middle
PC-3p-58_65877	CTGATTAACATGTTAGTACACC	22	3'	middle
PC-5p-78737_51	GTTGGTACGGAGGGACGGA	19	5'	middle
PC-5p-115723_23	CGACGGCACGCGAGTCCA	18	5'	middle
PC-5p-216380_5	CATCAGCGGTGGCCTGGGGTACT	23	5'	low
PC-3p-122582_20	CGTCTCGGCCTCGCCGCC	18	3'	middle
PC-5p-109815_26	AGAAAAACTTATAAGGACCA	20	5'	low
PC-5p-65875_70	AATGATGATGATGAACTGATC	21	5'	low
PC-3p-7951_849	ATTTTCGACTTTCTCAGTAACG	22	3'	middle
PC-3p-52983_98	TAAAATGGCAAACAAAGACTGA	22	3'	middle
PC-3p-195755_6	ACGGGCGGTAGGGCGGTGCT	20	3'	low
PC-3p-8776_775	ACACCGCGTGACGTTGACTT	20	3'	middle
PC-5p-5100_1268	AAAGGAAAATCCGGACTGTC	20	5'	middle
PC-3p-102309_31	CTGATTAACATGTTAGTACACTCT	24	3'	middle
PC-3p-42310_134	CACGTGTATCATGTGGTTGAAA	22	3'	middle
PC-5p-215683_5	TGTAGGTGTCTTTTCAAGT	19	5'	low
PC-5p-156514_11	CAATTCGGGCCCAGTAGGTTTAG	23	5'	low
PC-5p-21614_308	TGCCGTGATCGTCTAGTGGTTAGGA	25	5'	middle
PC-5p-32507_190	TTCGGGGAGTTGAAAATA	18	5'	middle
PC-3p-223410_5	GATGTCGACGTGTCGAGC	18	3'	middle
PC-3p-226283_5	CAATACCGGCACGTGTCT	18	3'	middle
PC-5p-73759_58	AAGGCGGACTGAATCCAATCAT	22	5'	middle
PC-3p-178389_8	TGGGGATCAGACCTATCTATGA	22	3'	low
PC-3p-117494_22	CGTTTTGTTTTGCTGAGA	18	3'	middle
PC-3p-92962_37	TTCGTCCATGGGGACCGAGCAGA	23	3'	low
PC-3p-99802_32	TTCTGCAACTGGATAACT	18	3'	middle
PC-5p-57677_86	GGCCGTGATCGTCTAGTGGTTAGGA	25	5'	low
PC-3p-26046_249	TGATTAACATGTTAGTACACC	21	3'	middle
PC-5p-170097_9	TCAGGCCTTGGTCGAAGCT	19	5'	middle
PC-5p-239878_5	AGCGGCTTGCTGTAATTT	18	5'	low
PC-5p-55851_91	TGTTGTGAAATGTTGGGT	18	5'	middle
PC-5p-185276_7	TTTAACACAGAACGAGGAAGGA	22	5'	low
PC-5p-186170_7	GTAGATGTTGTCGTAAACT	19	5'	middle
PC-3p-89878_40	ATTCTATGTGTGGTGGTGC	19	3'	middle
