# Supplementary material for: Four MicroRNAs, miR-13b-3p, miR-278-5p, miR-10483-5p, and miR-10485-5p, Mediate Insecticide Tolerance in Spodoptera frugiperda
Source: Front Genet. 2022 Jan 21;12:820778. doi: 10.3389/fgene.2021.820778 (PMC8814628; doi:10.3389/fgene.2021.820778)
Supplement: Supplementary file 2 [file Table3.XLSX]

## Sheet: Sheet1
Table S3 Ten of the most highly expressed miRNAs in S. frugiperda.
miRNA name	Control (Absolute read counts)	Emamectin benzoate (Absolute read counts)	Cyantraniliprole (Absolute read counts)	Spinetoram (Absolute read counts)	Expression level
miR-1	318619	348841	278769	277463	high
miR-6497-5p	281214	17835.1	43463.7	13351	high
miR-276-3p	181872	214755	205021	237673	high
miR-8	145140	136848	143617	163798	high
miR-6497-3p	80822.1	4479.71	10976.7	4557.23	high
miR-2766-3p	80312.1	132924	115818	113738	high
miR-31-5p	68138	55046.8	43966.2	50157.4	high
miR-100	50143.4	46380.8	40166.7	34085.2	high
miR-9a-5p	32768.5	24665.9	35796	28344.8	high
miR-6498-5p	27764.7	3399.24	3557.74	1521.93	high
