# Supplementary material for: Four MicroRNAs, miR-13b-3p, miR-278-5p, miR-10483-5p, and miR-10485-5p, Mediate Insecticide Tolerance in Spodoptera frugiperda
Source: Front Genet. 2022 Jan 21;12:820778. doi: 10.3389/fgene.2021.820778 (PMC8814628; doi:10.3389/fgene.2021.820778)
Supplement: Supplementary file 6 [file Table6.XLSX]

## Sheet: Sheet1
Table S6 MiRNAs targeting putative genes related to xenobiotic metabolism in S. frugiperda.
miRNA name	Target genes related to xenobiotic metabolism
miR-278-5p	G-protein coupled receptor, transient receptor potential-gamma protein
miR-13b-3p	voltage-dependent calcium channel type A subunit alpha-1, voltage-gated potassium channel subunit beta-1, G-protein coupled receptor Mth2, cytochrome P450 6B6, ATP-binding cassette sub-family A member 3, ATP-binding cassette sub-family G member 1, ABC transporter G family member 20, UDP-glucuronosyltransferase 2B15, UDP-glycosyltransferase 33B13
miR-10485-5p	voltage-gated potassium channel subunit beta-1, G-protein coupled receptor Mth2, heat shock protein 70
miR-10483-5p	multidrug resistance protein homolog 49
