# Supplementary material for: Four MicroRNAs, miR-13b-3p, miR-278-5p, miR-10483-5p, and miR-10485-5p, Mediate Insecticide Tolerance in Spodoptera frugiperda
Source: Front Genet. 2022 Jan 21;12:820778. doi: 10.3389/fgene.2021.820778 (PMC8814628; doi:10.3389/fgene.2021.820778)
Supplement: Supplementary file 7 [file Table4.XLSX]

## Sheet: 1
Table S4 The information of targets of differentially expressed miRNAs.
miRNA ID	Transcript ID	Gene Annoation	TargetScan score	Miranda energy
PC-3p-2374_2398	XM_035572671.1	protein bric-a-brac 1-like isoform X1 [Spodoptera litura]	86	-32.51
PC-3p-29584_213	XM_035572671.1	protein bric-a-brac 1-like isoform X1 [Spodoptera litura]	51	-27.99
PC-3p-59888_81	XM_035572671.1	protein bric-a-brac 1-like isoform X1 [Spodoptera litura]	77	-30.87
bmo-miR-277-3p_R+1	XM_035572671.1	protein bric-a-brac 1-like isoform X1 [Spodoptera litura]	92	-30.71
bmo-miR-305-5p_R+1	XM_035572671.1	protein bric-a-brac 1-like isoform X1 [Spodoptera litura]	85	-16.58
bmo-miR-79-5p	XM_035572671.1	protein bric-a-brac 1-like isoform X1 [Spodoptera litura]	55	-34.73
sfr-miR-10491-3p_1ss14CT	XM_035572671.1	protein bric-a-brac 1-like isoform X1 [Spodoptera litura]	77	-33.04
sfr-miR-2766-3p	XM_035572671.1	protein bric-a-brac 1-like isoform X1 [Spodoptera litura]	53	-20.24
PC-5p-65875_70	XM_035572680.1	UDP-sugar transporter UST74c [Spodoptera litura]	82	-39.84
PC-5p-86331_43	XM_035572680.1	UDP-sugar transporter UST74c [Spodoptera litura]	62	-28.93
sfr-miR-10483-5p_1ss8TC	XM_035572680.1	UDP-sugar transporter UST74c [Spodoptera litura]	89	-10.11
sfr-miR-932-5p	XM_035572680.1	UDP-sugar transporter UST74c [Spodoptera litura]	71	-13.24
sfr-mir-10507-2-p3	XM_035572680.1	UDP-sugar transporter UST74c [Spodoptera litura]	55	-31.93
sfr-miR-11-3p	XM_035572681.1	cuticle protein-like [Bombyx mandarina]	77	-13.73
pxy-miR-2a-3p_R+2	XM_035572683.1	histidine-rich protein PFHRP-II-like [Spodoptera litura]	99	-14.83
sfr-miR-11-3p	XM_035572683.1	histidine-rich protein PFHRP-II-like [Spodoptera litura]	99	-14.96
sfr-miR-13b-3p	XM_035572683.1	histidine-rich protein PFHRP-II-like [Spodoptera litura]	99	-16.26
sfr-miR-2c-3p	XM_035572683.1	histidine-rich protein PFHRP-II-like [Spodoptera litura]	99	-14.83
PC-3p-29770_212	XM_035572690.1	uncharacterized protein LOC111360654 isoform X3 [Spodoptera litura]	56	-10.65
PC-5p-65875_70	XM_035572690.1	uncharacterized protein LOC111360654 isoform X3 [Spodoptera litura]	52	-13.67
sfr-miR-10458-3p	XM_035572690.1	uncharacterized protein LOC111360654 isoform X3 [Spodoptera litura]	97	-26.96
sfr-miR-2a-5p_R+1	XM_035572690.1	uncharacterized protein LOC111360654 isoform X3 [Spodoptera litura]	81	-30.78
sfr-miR-316-5p_R+2	XM_035572690.1	uncharacterized protein LOC111360654 isoform X3 [Spodoptera litura]	87	-25.49
sfr-miR-34-3p_L-1R+1	XM_035572690.1	uncharacterized protein LOC111360654 isoform X3 [Spodoptera litura]	58	-21.69
tcf-miR-8-5p	XM_035572690.1	uncharacterized protein LOC111360654 isoform X3 [Spodoptera litura]	80	-30.01
PC-3p-28537_223	XM_035572695.1	histidine-rich glycoprotein-like [Spodoptera litura]	98	-11.96
PC-3p-59888_81	XM_035572695.1	histidine-rich glycoprotein-like [Spodoptera litura]	77	-10.45
sfr-miR-10491-3p_1ss14CT	XM_035572695.1	histidine-rich glycoprotein-like [Spodoptera litura]	77	-11.48
PC-3p-29770_212	XM_035572698.1	uncharacterized protein LOC111360654 isoform X3 [Spodoptera litura]	56	-10.65
PC-5p-65875_70	XM_035572698.1	uncharacterized protein LOC111360654 isoform X3 [Spodoptera litura]	52	-13.67
sfr-miR-10458-3p	XM_035572698.1	uncharacterized protein LOC111360654 isoform X3 [Spodoptera litura]	97	-26.96
sfr-miR-2a-5p_R+1	XM_035572698.1	uncharacterized protein LOC111360654 isoform X3 [Spodoptera litura]	81	-30.78
sfr-miR-316-5p_R+2	XM_035572698.1	uncharacterized protein LOC111360654 isoform X3 [Spodoptera litura]	87	-25.49
sfr-miR-34-3p_L-1R+1	XM_035572698.1	uncharacterized protein LOC111360654 isoform X3 [Spodoptera litura]	58	-21.69
tcf-miR-8-5p	XM_035572698.1	uncharacterized protein LOC111360654 isoform X3 [Spodoptera litura]	80	-30.01
PC-3p-15889_429	XM_035572706.1	uncharacterized protein LOC111360925 [Spodoptera litura]	68	-48.27
PC-3p-59888_81	XM_035572706.1	uncharacterized protein LOC111360925 [Spodoptera litura]	62	-23.65
PC-5p-25966_250	XM_035572706.1	uncharacterized protein LOC111360925 [Spodoptera litura]	87	-12.73
sfr-miR-10458-3p	XM_035572706.1	uncharacterized protein LOC111360925 [Spodoptera litura]	82	-30.36
sfr-miR-10491-3p_1ss14CT	XM_035572706.1	uncharacterized protein LOC111360925 [Spodoptera litura]	62	-23.65
sfr-miR-10491-3p_L-1_1ss14CT	XM_035572706.1	uncharacterized protein LOC111360925 [Spodoptera litura]	69	-11.25
PC-3p-29770_212	XM_035572707.1	uncharacterized protein LOC111360654 isoform X3 [Spodoptera litura]	56	-10.65
PC-5p-65875_70	XM_035572707.1	uncharacterized protein LOC111360654 isoform X3 [Spodoptera litura]	52	-13.67
sfr-miR-10458-3p	XM_035572707.1	uncharacterized protein LOC111360654 isoform X3 [Spodoptera litura]	97	-26.96
sfr-miR-2a-5p_R+1	XM_035572707.1	uncharacterized protein LOC111360654 isoform X3 [Spodoptera litura]	81	-30.78
sfr-miR-316-5p_R+2	XM_035572707.1	uncharacterized protein LOC111360654 isoform X3 [Spodoptera litura]	87	-25.49
sfr-miR-34-3p_L-1R+1	XM_035572707.1	uncharacterized protein LOC111360654 isoform X3 [Spodoptera litura]	58	-21.69
tcf-miR-8-5p	XM_035572707.1	uncharacterized protein LOC111360654 isoform X3 [Spodoptera litura]	80	-30.01
PC-3p-29770_212	XM_035572713.1	uncharacterized protein LOC111360654 isoform X3 [Spodoptera litura]	56	-10.65
PC-5p-65875_70	XM_035572713.1	uncharacterized protein LOC111360654 isoform X3 [Spodoptera litura]	52	-13.67
sfr-miR-10458-3p	XM_035572713.1	uncharacterized protein LOC111360654 isoform X3 [Spodoptera litura]	97	-26.96
sfr-miR-2a-5p_R+1	XM_035572713.1	uncharacterized protein LOC111360654 isoform X3 [Spodoptera litura]	81	-30.78
sfr-miR-316-5p_R+2	XM_035572713.1	uncharacterized protein LOC111360654 isoform X3 [Spodoptera litura]	87	-25.49
sfr-miR-34-3p_L-1R+1	XM_035572713.1	uncharacterized protein LOC111360654 isoform X3 [Spodoptera litura]	58	-21.69
tcf-miR-8-5p	XM_035572713.1	uncharacterized protein LOC111360654 isoform X3 [Spodoptera litura]	80	-30.01
PC-3p-29770_212	XM_035572721.1	uncharacterized protein LOC111360654 isoform X3 [Spodoptera litura]	56	-10.65
PC-5p-65875_70	XM_035572721.1	uncharacterized protein LOC111360654 isoform X3 [Spodoptera litura]	52	-13.67
sfr-miR-10458-3p	XM_035572721.1	uncharacterized protein LOC111360654 isoform X3 [Spodoptera litura]	97	-26.96
sfr-miR-2a-5p_R+1	XM_035572721.1	uncharacterized protein LOC111360654 isoform X3 [Spodoptera litura]	81	-30.78
sfr-miR-316-5p_R+2	XM_035572721.1	uncharacterized protein LOC111360654 isoform X3 [Spodoptera litura]	87	-25.49
sfr-miR-34-3p_L-1R+1	XM_035572721.1	uncharacterized protein LOC111360654 isoform X3 [Spodoptera litura]	58	-21.69
tcf-miR-8-5p	XM_035572721.1	uncharacterized protein LOC111360654 isoform X3 [Spodoptera litura]	80	-30.01
pxy-miR-2a-3p_R+2	XM_035572726.1	histidine-rich protein PFHRP-II-like [Spodoptera litura]	99	-14.83
sfr-miR-11-3p	XM_035572726.1	histidine-rich protein PFHRP-II-like [Spodoptera litura]	99	-14.96
sfr-miR-13b-3p	XM_035572726.1	histidine-rich protein PFHRP-II-like [Spodoptera litura]	99	-16.26
sfr-miR-2c-3p	XM_035572726.1	histidine-rich protein PFHRP-II-like [Spodoptera litura]	99	-14.83
sfr-miR-2766-3p	XM_035572727.1	cuticle protein-like [Spodoptera litura]	76	-21.16
PC-3p-29770_212	XM_035572728.1	uncharacterized protein LOC111360654 isoform X3 [Spodoptera litura]	56	-10.65
PC-5p-65875_70	XM_035572728.1	uncharacterized protein LOC111360654 isoform X3 [Spodoptera litura]	52	-13.67
sfr-miR-10458-3p	XM_035572728.1	uncharacterized protein LOC111360654 isoform X3 [Spodoptera litura]	97	-26.96
sfr-miR-2a-5p_R+1	XM_035572728.1	uncharacterized protein LOC111360654 isoform X3 [Spodoptera litura]	81	-30.78
sfr-miR-316-5p_R+2	XM_035572728.1	uncharacterized protein LOC111360654 isoform X3 [Spodoptera litura]	87	-25.49
sfr-miR-34-3p_L-1R+1	XM_035572728.1	uncharacterized protein LOC111360654 isoform X3 [Spodoptera litura]	58	-21.69
tcf-miR-8-5p	XM_035572728.1	uncharacterized protein LOC111360654 isoform X3 [Spodoptera litura]	80	-30.01
mse-miR-87	XM_035572730.1	protein vestigial [Spodoptera litura]	59	-21.62
pxy-miR-2a-3p_R+2	XM_035572730.1	protein vestigial [Spodoptera litura]	86	-11.14
pxy-mir-308-p3	XM_035572730.1	protein vestigial [Spodoptera litura]	93	-14.08
sfr-miR-10465-3p_R+1	XM_035572730.1	protein vestigial [Spodoptera litura]	78	-14.95
sfr-miR-11-3p	XM_035572730.1	protein vestigial [Spodoptera litura]	89	-12.84
sfr-miR-13b-3p	XM_035572730.1	protein vestigial [Spodoptera litura]	86	-11.81
sfr-miR-2c-3p	XM_035572730.1	protein vestigial [Spodoptera litura]	87	-11.14
sfr-miR-34-3p_L-1R+1	XM_035572730.1	protein vestigial [Spodoptera litura]	76	-19.4
mse-miR-87	XM_035572731.1	protein vestigial [Spodoptera litura]	59	-21.62
pxy-miR-2a-3p_R+2	XM_035572731.1	protein vestigial [Spodoptera litura]	86	-11.14
pxy-mir-308-p3	XM_035572731.1	protein vestigial [Spodoptera litura]	93	-14.08
sfr-miR-10465-3p_R+1	XM_035572731.1	protein vestigial [Spodoptera litura]	78	-14.95
sfr-miR-11-3p	XM_035572731.1	protein vestigial [Spodoptera litura]	89	-12.84
sfr-miR-13b-3p	XM_035572731.1	protein vestigial [Spodoptera litura]	86	-11.81
sfr-miR-2c-3p	XM_035572731.1	protein vestigial [Spodoptera litura]	87	-11.14
sfr-miR-34-3p_L-1R+1	XM_035572731.1	protein vestigial [Spodoptera litura]	76	-19.4
PC-3p-29770_212	XM_035572736.1	uncharacterized protein LOC111360654 isoform X3 [Spodoptera litura]	56	-10.65
PC-5p-65875_70	XM_035572736.1	uncharacterized protein LOC111360654 isoform X3 [Spodoptera litura]	52	-13.67
sfr-miR-10458-3p	XM_035572736.1	uncharacterized protein LOC111360654 isoform X3 [Spodoptera litura]	97	-26.96
sfr-miR-2a-5p_R+1	XM_035572736.1	uncharacterized protein LOC111360654 isoform X3 [Spodoptera litura]	81	-30.78
sfr-miR-316-5p_R+2	XM_035572736.1	uncharacterized protein LOC111360654 isoform X3 [Spodoptera litura]	87	-25.49
sfr-miR-34-3p_L-1R+1	XM_035572736.1	uncharacterized protein LOC111360654 isoform X3 [Spodoptera litura]	58	-21.69
tcf-miR-8-5p	XM_035572736.1	uncharacterized protein LOC111360654 isoform X3 [Spodoptera litura]	80	-30.01
bmo-miR-100	XM_035572738.1	cardioacceleratory peptide receptor-like [Spodoptera litura]	93	-15.38
bmo-miR-282-5p_L-3R-2	XM_035572738.1	cardioacceleratory peptide receptor-like [Spodoptera litura]	80	-16.91
bmo-miR-993a-3p	XM_035572738.1	cardioacceleratory peptide receptor-like [Spodoptera litura]	93	-10.55
sfr-miR-10482-5p_R+1	XM_035572738.1	cardioacceleratory peptide receptor-like [Spodoptera litura]	92	-32.67
bmo-miR-100	XM_035572739.1	cardioacceleratory peptide receptor-like [Spodoptera litura]	93	-15.38
bmo-miR-282-5p_L-3R-2	XM_035572739.1	cardioacceleratory peptide receptor-like [Spodoptera litura]	80	-16.91
bmo-miR-993a-3p	XM_035572739.1	cardioacceleratory peptide receptor-like [Spodoptera litura]	93	-10.55
sfr-miR-10482-5p_R+1	XM_035572739.1	cardioacceleratory peptide receptor-like [Spodoptera litura]	92	-32.67
bmo-miR-100	XM_035572740.1	cardioacceleratory peptide receptor-like [Spodoptera litura]	93	-15.38
bmo-miR-282-5p_L-3R-2	XM_035572740.1	cardioacceleratory peptide receptor-like [Spodoptera litura]	80	-16.91
bmo-miR-993a-3p	XM_035572740.1	cardioacceleratory peptide receptor-like [Spodoptera litura]	93	-10.55
sfr-miR-10482-5p_R+1	XM_035572740.1	cardioacceleratory peptide receptor-like [Spodoptera litura]	92	-32.67
PC-3p-29770_212	XM_035572744.1	uncharacterized protein LOC111360654 isoform X3 [Spodoptera litura]	56	-10.65
PC-5p-65875_70	XM_035572744.1	uncharacterized protein LOC111360654 isoform X3 [Spodoptera litura]	52	-13.67
sfr-miR-10458-3p	XM_035572744.1	uncharacterized protein LOC111360654 isoform X3 [Spodoptera litura]	97	-26.96
sfr-miR-2a-5p_R+1	XM_035572744.1	uncharacterized protein LOC111360654 isoform X3 [Spodoptera litura]	81	-30.78
sfr-miR-316-5p_R+2	XM_035572744.1	uncharacterized protein LOC111360654 isoform X3 [Spodoptera litura]	87	-25.49
sfr-miR-34-3p_L-1R+1	XM_035572744.1	uncharacterized protein LOC111360654 isoform X3 [Spodoptera litura]	58	-21.69
tcf-miR-8-5p	XM_035572744.1	uncharacterized protein LOC111360654 isoform X3 [Spodoptera litura]	80	-30.01
PC-3p-29770_212	XM_035572751.1	uncharacterized protein LOC111360654 isoform X3 [Spodoptera litura]	56	-10.65
PC-5p-65875_70	XM_035572751.1	uncharacterized protein LOC111360654 isoform X3 [Spodoptera litura]	52	-13.67
sfr-miR-10458-3p	XM_035572751.1	uncharacterized protein LOC111360654 isoform X3 [Spodoptera litura]	97	-26.96
sfr-miR-2a-5p_R+1	XM_035572751.1	uncharacterized protein LOC111360654 isoform X3 [Spodoptera litura]	81	-30.78
sfr-miR-316-5p_R+2	XM_035572751.1	uncharacterized protein LOC111360654 isoform X3 [Spodoptera litura]	87	-25.49
sfr-miR-34-3p_L-1R+1	XM_035572751.1	uncharacterized protein LOC111360654 isoform X3 [Spodoptera litura]	58	-21.69
tcf-miR-8-5p	XM_035572751.1	uncharacterized protein LOC111360654 isoform X3 [Spodoptera litura]	80	-30.01
PC-3p-29770_212	XM_035572758.1	uncharacterized protein LOC111360654 isoform X3 [Spodoptera litura]	56	-10.65
PC-5p-65875_70	XM_035572758.1	uncharacterized protein LOC111360654 isoform X3 [Spodoptera litura]	52	-13.67
sfr-miR-10458-3p	XM_035572758.1	uncharacterized protein LOC111360654 isoform X3 [Spodoptera litura]	97	-26.96
sfr-miR-2a-5p_R+1	XM_035572758.1	uncharacterized protein LOC111360654 isoform X3 [Spodoptera litura]	81	-30.78
sfr-miR-316-5p_R+2	XM_035572758.1	uncharacterized protein LOC111360654 isoform X3 [Spodoptera litura]	87	-25.49
sfr-miR-34-3p_L-1R+1	XM_035572758.1	uncharacterized protein LOC111360654 isoform X3 [Spodoptera litura]	58	-21.69
tcf-miR-8-5p	XM_035572758.1	uncharacterized protein LOC111360654 isoform X3 [Spodoptera litura]	80	-30.01
PC-3p-3353_1808	XM_035572766.1	MATH and LRR domain-containing protein PFE0570w-like [Trichoplusia ni]	91	-20.43
sfr-miR-932-5p	XM_035572766.1	MATH and LRR domain-containing protein PFE0570w-like [Trichoplusia ni]	72	-12.79
PC-3p-3353_1808	XM_035572767.1	MATH and LRR domain-containing protein PFE0570w-like [Trichoplusia ni]	91	-20.43
sfr-miR-932-5p	XM_035572767.1	MATH and LRR domain-containing protein PFE0570w-like [Trichoplusia ni]	72	-12.79
PC-3p-3353_1808	XM_035572768.1	MATH and LRR domain-containing protein PFE0570w-like [Trichoplusia ni]	91	-20.43
sfr-miR-932-5p	XM_035572768.1	MATH and LRR domain-containing protein PFE0570w-like [Trichoplusia ni]	72	-12.79
PC-3p-3353_1808	XM_035572770.1	cold shock domain-containing protein E1 [Spodoptera litura]	76	-48.56
PC-3p-59888_81	XM_035572770.1	cold shock domain-containing protein E1 [Spodoptera litura]	84	-11.41
pxy-miR-2a-3p_R+2	XM_035572770.1	cold shock domain-containing protein E1 [Spodoptera litura]	79	-68.16
pxy-mir-308-p3	XM_035572770.1	cold shock domain-containing protein E1 [Spodoptera litura]	62	-61.71
sfr-miR-10491-3p_1ss14CT	XM_035572770.1	cold shock domain-containing protein E1 [Spodoptera litura]	84	-15.65
sfr-miR-10491-3p_L-1_1ss14CT	XM_035572770.1	cold shock domain-containing protein E1 [Spodoptera litura]	70	-16.98
sfr-miR-10491-3p_R-3_1ss14CT	XM_035572770.1	cold shock domain-containing protein E1 [Spodoptera litura]	84	-11.01
sfr-miR-11-3p	XM_035572770.1	cold shock domain-containing protein E1 [Spodoptera litura]	79	-77.17
sfr-miR-13b-3p	XM_035572770.1	cold shock domain-containing protein E1 [Spodoptera litura]	79	-70.23
sfr-miR-2a-5p_R+1	XM_035572770.1	cold shock domain-containing protein E1 [Spodoptera litura]	71	-65.69
sfr-miR-2b-3p_L-2R+1	XM_035572770.1	cold shock domain-containing protein E1 [Spodoptera litura]	82	-19.48
sfr-miR-2c-3p	XM_035572770.1	cold shock domain-containing protein E1 [Spodoptera litura]	79	-48.22
PC-3p-3353_1808	XM_035572775.1	cold shock domain-containing protein E1 [Spodoptera litura]	76	-48.56
PC-3p-59888_81	XM_035572775.1	cold shock domain-containing protein E1 [Spodoptera litura]	84	-11.41
pxy-miR-2a-3p_R+2	XM_035572775.1	cold shock domain-containing protein E1 [Spodoptera litura]	79	-68.16
pxy-mir-308-p3	XM_035572775.1	cold shock domain-containing protein E1 [Spodoptera litura]	62	-61.71
sfr-miR-10491-3p_1ss14CT	XM_035572775.1	cold shock domain-containing protein E1 [Spodoptera litura]	84	-15.65
sfr-miR-10491-3p_L-1_1ss14CT	XM_035572775.1	cold shock domain-containing protein E1 [Spodoptera litura]	70	-16.98
sfr-miR-10491-3p_R-3_1ss14CT	XM_035572775.1	cold shock domain-containing protein E1 [Spodoptera litura]	84	-11.01
sfr-miR-11-3p	XM_035572775.1	cold shock domain-containing protein E1 [Spodoptera litura]	79	-77.17
sfr-miR-13b-3p	XM_035572775.1	cold shock domain-containing protein E1 [Spodoptera litura]	79	-70.23
sfr-miR-2a-5p_R+1	XM_035572775.1	cold shock domain-containing protein E1 [Spodoptera litura]	71	-65.69
sfr-miR-2b-3p_L-2R+1	XM_035572775.1	cold shock domain-containing protein E1 [Spodoptera litura]	82	-19.48
sfr-miR-2c-3p	XM_035572775.1	cold shock domain-containing protein E1 [Spodoptera litura]	79	-48.22
PC-3p-15889_429	XM_035572780.1	lymphocyte antigen 75-like [Spodoptera litura]	87	-10.74
sfr-miR-2b-5p	XM_035572781.1	lachesin-like [Spodoptera litura]	67	-25.47
sfr-miR-2b-5p	XM_035572782.1	lachesin-like [Spodoptera litura]	67	-25.47
sfr-miR-2b-5p	XM_035572783.1	lachesin-like [Spodoptera litura]	67	-25.47
sfr-miR-2b-5p	XM_035572784.1	lachesin-like [Spodoptera litura]	67	-25.47
PC-3p-34419_177	XM_035572785.1	bifunctional heparan sulfate N-deacetylase/N-sulfotransferase [Spodoptera litura]	71	-14.42
bmo-miR-282-5p_L-3R-2	XM_035572785.1	bifunctional heparan sulfate N-deacetylase/N-sulfotransferase [Spodoptera litura]	58	-14.88
pxy-miR-252	XM_035572785.1	bifunctional heparan sulfate N-deacetylase/N-sulfotransferase [Spodoptera litura]	85	-11.19
sfr-miR-2b-5p	XM_035572785.1	bifunctional heparan sulfate N-deacetylase/N-sulfotransferase [Spodoptera litura]	91	-14.09
tca-miR-252a-5p_R+3	XM_035572785.1	bifunctional heparan sulfate N-deacetylase/N-sulfotransferase [Spodoptera litura]	85	-11.19
PC-5p-25966_250	XM_035572789.1	GATA-binding factor C isoform X1 [Spodoptera litura]	69	-12.89
bmo-miR-282-5p_L-3R-2	XM_035572789.1	GATA-binding factor C isoform X1 [Spodoptera litura]	50	-17.58
sfr-miR-10465-3p_R+1	XM_035572789.1	GATA-binding factor C isoform X1 [Spodoptera litura]	52	-14.61
sfr-miR-2b-3p_L-2R+1	XM_035572789.1	GATA-binding factor C isoform X1 [Spodoptera litura]	82	-20.53
sfr-miR-932-5p	XM_035572789.1	GATA-binding factor C isoform X1 [Spodoptera litura]	64	-18.46
PC-3p-59888_81	XM_035572790.1	protein still life, isoform SIF type 1 isoform X8 [Spodoptera litura]	89	-14.68
bmo-miR-2779_1ss2TA	XM_035572790.1	protein still life, isoform SIF type 1 isoform X8 [Spodoptera litura]	69	-10.75
sfr-miR-10465-3p_R+1	XM_035572790.1	protein still life, isoform SIF type 1 isoform X8 [Spodoptera litura]	93	-10.85
sfr-miR-10491-3p_1ss14CT	XM_035572790.1	protein still life, isoform SIF type 1 isoform X8 [Spodoptera litura]	89	-15.1
sfr-miR-10491-3p_L-1_1ss14CT	XM_035572790.1	protein still life, isoform SIF type 1 isoform X8 [Spodoptera litura]	85	-26.01
sfr-miR-2766-3p	XM_035572790.1	protein still life, isoform SIF type 1 isoform X8 [Spodoptera litura]	76	-18.47
sfr-miR-2b-3p_L-2R+1	XM_035572790.1	protein still life, isoform SIF type 1 isoform X8 [Spodoptera litura]	87	-19.28
sfr-miR-2b-5p	XM_035572790.1	protein still life, isoform SIF type 1 isoform X8 [Spodoptera litura]	57	-12.52
PC-3p-59888_81	XM_035572791.1	protein still life, isoform SIF type 1 isoform X8 [Spodoptera litura]	89	-14.68
bmo-miR-2779_1ss2TA	XM_035572791.1	protein still life, isoform SIF type 1 isoform X8 [Spodoptera litura]	69	-10.75
sfr-miR-10465-3p_R+1	XM_035572791.1	protein still life, isoform SIF type 1 isoform X8 [Spodoptera litura]	93	-10.85
sfr-miR-10491-3p_1ss14CT	XM_035572791.1	protein still life, isoform SIF type 1 isoform X8 [Spodoptera litura]	89	-15.1
sfr-miR-10491-3p_L-1_1ss14CT	XM_035572791.1	protein still life, isoform SIF type 1 isoform X8 [Spodoptera litura]	85	-26.01
sfr-miR-2766-3p	XM_035572791.1	protein still life, isoform SIF type 1 isoform X8 [Spodoptera litura]	76	-18.47
sfr-miR-2b-3p_L-2R+1	XM_035572791.1	protein still life, isoform SIF type 1 isoform X8 [Spodoptera litura]	87	-19.28
sfr-miR-2b-5p	XM_035572791.1	protein still life, isoform SIF type 1 isoform X8 [Spodoptera litura]	57	-12.52
PC-3p-59888_81	XM_035572792.1	protein still life, isoform SIF type 1 isoform X8 [Spodoptera litura]	89	-14.68
bmo-miR-2779_1ss2TA	XM_035572792.1	protein still life, isoform SIF type 1 isoform X8 [Spodoptera litura]	69	-10.75
sfr-miR-10465-3p_R+1	XM_035572792.1	protein still life, isoform SIF type 1 isoform X8 [Spodoptera litura]	93	-10.85
sfr-miR-10491-3p_1ss14CT	XM_035572792.1	protein still life, isoform SIF type 1 isoform X8 [Spodoptera litura]	89	-15.1
sfr-miR-10491-3p_L-1_1ss14CT	XM_035572792.1	protein still life, isoform SIF type 1 isoform X8 [Spodoptera litura]	85	-26.01
sfr-miR-2766-3p	XM_035572792.1	protein still life, isoform SIF type 1 isoform X8 [Spodoptera litura]	76	-18.47
sfr-miR-2b-3p_L-2R+1	XM_035572792.1	protein still life, isoform SIF type 1 isoform X8 [Spodoptera litura]	87	-19.28
sfr-miR-2b-5p	XM_035572792.1	protein still life, isoform SIF type 1 isoform X8 [Spodoptera litura]	57	-12.52
PC-3p-59888_81	XM_035572793.1	protein still life, isoform SIF type 1 isoform X8 [Spodoptera litura]	89	-14.68
bmo-miR-2779_1ss2TA	XM_035572793.1	protein still life, isoform SIF type 1 isoform X8 [Spodoptera litura]	69	-10.75
sfr-miR-10465-3p_R+1	XM_035572793.1	protein still life, isoform SIF type 1 isoform X8 [Spodoptera litura]	93	-10.85
sfr-miR-10491-3p_1ss14CT	XM_035572793.1	protein still life, isoform SIF type 1 isoform X8 [Spodoptera litura]	89	-15.1
sfr-miR-10491-3p_L-1_1ss14CT	XM_035572793.1	protein still life, isoform SIF type 1 isoform X8 [Spodoptera litura]	85	-26.01
sfr-miR-2766-3p	XM_035572793.1	protein still life, isoform SIF type 1 isoform X8 [Spodoptera litura]	76	-18.47
sfr-miR-2b-3p_L-2R+1	XM_035572793.1	protein still life, isoform SIF type 1 isoform X8 [Spodoptera litura]	87	-19.28
sfr-miR-2b-5p	XM_035572793.1	protein still life, isoform SIF type 1 isoform X8 [Spodoptera litura]	57	-12.52
PC-3p-59888_81	XM_035572794.1	protein still life, isoform SIF type 1 isoform X8 [Spodoptera litura]	89	-14.68
bmo-miR-2779_1ss2TA	XM_035572794.1	protein still life, isoform SIF type 1 isoform X8 [Spodoptera litura]	69	-10.75
sfr-miR-10465-3p_R+1	XM_035572794.1	protein still life, isoform SIF type 1 isoform X8 [Spodoptera litura]	93	-10.85
sfr-miR-10491-3p_1ss14CT	XM_035572794.1	protein still life, isoform SIF type 1 isoform X8 [Spodoptera litura]	89	-15.1
sfr-miR-10491-3p_L-1_1ss14CT	XM_035572794.1	protein still life, isoform SIF type 1 isoform X8 [Spodoptera litura]	85	-26.01
sfr-miR-2766-3p	XM_035572794.1	protein still life, isoform SIF type 1 isoform X8 [Spodoptera litura]	76	-18.47
sfr-miR-2b-3p_L-2R+1	XM_035572794.1	protein still life, isoform SIF type 1 isoform X8 [Spodoptera litura]	87	-19.28
sfr-miR-2b-5p	XM_035572794.1	protein still life, isoform SIF type 1 isoform X8 [Spodoptera litura]	57	-12.52
PC-3p-59888_81	XM_035572795.1	protein still life, isoform SIF type 1 isoform X8 [Spodoptera litura]	89	-14.68
bmo-miR-2779_1ss2TA	XM_035572795.1	protein still life, isoform SIF type 1 isoform X8 [Spodoptera litura]	69	-10.75
sfr-miR-10465-3p_R+1	XM_035572795.1	protein still life, isoform SIF type 1 isoform X8 [Spodoptera litura]	93	-10.85
sfr-miR-10491-3p_1ss14CT	XM_035572795.1	protein still life, isoform SIF type 1 isoform X8 [Spodoptera litura]	89	-15.1
sfr-miR-10491-3p_L-1_1ss14CT	XM_035572795.1	protein still life, isoform SIF type 1 isoform X8 [Spodoptera litura]	85	-26.01
sfr-miR-2766-3p	XM_035572795.1	protein still life, isoform SIF type 1 isoform X8 [Spodoptera litura]	76	-18.47
sfr-miR-2b-3p_L-2R+1	XM_035572795.1	protein still life, isoform SIF type 1 isoform X8 [Spodoptera litura]	87	-19.28
sfr-miR-2b-5p	XM_035572795.1	protein still life, isoform SIF type 1 isoform X8 [Spodoptera litura]	57	-12.52
PC-3p-59888_81	XM_035572796.1	protein still life, isoform SIF type 1 isoform X8 [Spodoptera litura]	89	-14.68
bmo-miR-2779_1ss2TA	XM_035572796.1	protein still life, isoform SIF type 1 isoform X8 [Spodoptera litura]	69	-10.75
sfr-miR-10465-3p_R+1	XM_035572796.1	protein still life, isoform SIF type 1 isoform X8 [Spodoptera litura]	93	-10.85
sfr-miR-10491-3p_1ss14CT	XM_035572796.1	protein still life, isoform SIF type 1 isoform X8 [Spodoptera litura]	89	-15.1
sfr-miR-10491-3p_L-1_1ss14CT	XM_035572796.1	protein still life, isoform SIF type 1 isoform X8 [Spodoptera litura]	85	-26.01
sfr-miR-2766-3p	XM_035572796.1	protein still life, isoform SIF type 1 isoform X8 [Spodoptera litura]	76	-18.47
sfr-miR-2b-3p_L-2R+1	XM_035572796.1	protein still life, isoform SIF type 1 isoform X8 [Spodoptera litura]	87	-19.28
sfr-miR-2b-5p	XM_035572796.1	protein still life, isoform SIF type 1 isoform X8 [Spodoptera litura]	57	-12.52
PC-3p-59888_81	XM_035572797.1	protein still life, isoform SIF type 1 isoform X8 [Spodoptera litura]	89	-14.68
bmo-miR-2779_1ss2TA	XM_035572797.1	protein still life, isoform SIF type 1 isoform X8 [Spodoptera litura]	69	-10.75
sfr-miR-10465-3p_R+1	XM_035572797.1	protein still life, isoform SIF type 1 isoform X8 [Spodoptera litura]	93	-10.85
sfr-miR-10491-3p_1ss14CT	XM_035572797.1	protein still life, isoform SIF type 1 isoform X8 [Spodoptera litura]	89	-15.1
sfr-miR-10491-3p_L-1_1ss14CT	XM_035572797.1	protein still life, isoform SIF type 1 isoform X8 [Spodoptera litura]	85	-26.01
sfr-miR-2766-3p	XM_035572797.1	protein still life, isoform SIF type 1 isoform X8 [Spodoptera litura]	76	-18.47
sfr-miR-2b-3p_L-2R+1	XM_035572797.1	protein still life, isoform SIF type 1 isoform X8 [Spodoptera litura]	87	-19.28
sfr-miR-2b-5p	XM_035572797.1	protein still life, isoform SIF type 1 isoform X8 [Spodoptera litura]	57	-12.52
PC-3p-59888_81	XM_035572799.1	protein still life, isoform SIF type 1 isoform X8 [Spodoptera litura]	89	-14.68
bmo-miR-2779_1ss2TA	XM_035572799.1	protein still life, isoform SIF type 1 isoform X8 [Spodoptera litura]	69	-10.75
sfr-miR-10465-3p_R+1	XM_035572799.1	protein still life, isoform SIF type 1 isoform X8 [Spodoptera litura]	93	-10.85
sfr-miR-10491-3p_1ss14CT	XM_035572799.1	protein still life, isoform SIF type 1 isoform X8 [Spodoptera litura]	89	-15.1
sfr-miR-10491-3p_L-1_1ss14CT	XM_035572799.1	protein still life, isoform SIF type 1 isoform X8 [Spodoptera litura]	85	-26.01
sfr-miR-2766-3p	XM_035572799.1	protein still life, isoform SIF type 1 isoform X8 [Spodoptera litura]	76	-18.47
sfr-miR-2b-3p_L-2R+1	XM_035572799.1	protein still life, isoform SIF type 1 isoform X8 [Spodoptera litura]	87	-19.28
sfr-miR-2b-5p	XM_035572799.1	protein still life, isoform SIF type 1 isoform X8 [Spodoptera litura]	57	-12.52
PC-3p-59888_81	XM_035572800.1	protein still life, isoform SIF type 1 isoform X8 [Spodoptera litura]	89	-14.68
bmo-miR-2779_1ss2TA	XM_035572800.1	protein still life, isoform SIF type 1 isoform X8 [Spodoptera litura]	69	-10.75
sfr-miR-10465-3p_R+1	XM_035572800.1	protein still life, isoform SIF type 1 isoform X8 [Spodoptera litura]	93	-10.85
sfr-miR-10491-3p_1ss14CT	XM_035572800.1	protein still life, isoform SIF type 1 isoform X8 [Spodoptera litura]	89	-15.1
sfr-miR-10491-3p_L-1_1ss14CT	XM_035572800.1	protein still life, isoform SIF type 1 isoform X8 [Spodoptera litura]	85	-26.01
sfr-miR-2766-3p	XM_035572800.1	protein still life, isoform SIF type 1 isoform X8 [Spodoptera litura]	76	-18.47
sfr-miR-2b-3p_L-2R+1	XM_035572800.1	protein still life, isoform SIF type 1 isoform X8 [Spodoptera litura]	87	-19.28
sfr-miR-2b-5p	XM_035572800.1	protein still life, isoform SIF type 1 isoform X8 [Spodoptera litura]	57	-12.52
PC-3p-59888_81	XM_035572801.1	protein still life, isoform SIF type 1 isoform X8 [Spodoptera litura]	89	-14.68
bmo-miR-2779_1ss2TA	XM_035572801.1	protein still life, isoform SIF type 1 isoform X8 [Spodoptera litura]	69	-10.75
sfr-miR-10465-3p_R+1	XM_035572801.1	protein still life, isoform SIF type 1 isoform X8 [Spodoptera litura]	93	-10.85
sfr-miR-10491-3p_1ss14CT	XM_035572801.1	protein still life, isoform SIF type 1 isoform X8 [Spodoptera litura]	89	-15.1
sfr-miR-10491-3p_L-1_1ss14CT	XM_035572801.1	protein still life, isoform SIF type 1 isoform X8 [Spodoptera litura]	85	-26.01
sfr-miR-2766-3p	XM_035572801.1	protein still life, isoform SIF type 1 isoform X8 [Spodoptera litura]	76	-18.47
sfr-miR-2b-3p_L-2R+1	XM_035572801.1	protein still life, isoform SIF type 1 isoform X8 [Spodoptera litura]	87	-19.28
sfr-miR-2b-5p	XM_035572801.1	protein still life, isoform SIF type 1 isoform X8 [Spodoptera litura]	57	-12.52
PC-3p-59888_81	XM_035572802.1	protein still life, isoform SIF type 1 isoform X8 [Spodoptera litura]	89	-14.68
bmo-miR-2779_1ss2TA	XM_035572802.1	protein still life, isoform SIF type 1 isoform X8 [Spodoptera litura]	69	-10.75
sfr-miR-10465-3p_R+1	XM_035572802.1	protein still life, isoform SIF type 1 isoform X8 [Spodoptera litura]	93	-10.85
sfr-miR-10491-3p_1ss14CT	XM_035572802.1	protein still life, isoform SIF type 1 isoform X8 [Spodoptera litura]	89	-15.1
sfr-miR-10491-3p_L-1_1ss14CT	XM_035572802.1	protein still life, isoform SIF type 1 isoform X8 [Spodoptera litura]	85	-26.01
sfr-miR-2766-3p	XM_035572802.1	protein still life, isoform SIF type 1 isoform X8 [Spodoptera litura]	76	-18.47
sfr-miR-2b-3p_L-2R+1	XM_035572802.1	protein still life, isoform SIF type 1 isoform X8 [Spodoptera litura]	87	-19.28
sfr-miR-2b-5p	XM_035572802.1	protein still life, isoform SIF type 1 isoform X8 [Spodoptera litura]	57	-12.52
PC-3p-59888_81	XM_035572803.1	protein still life, isoform SIF type 1 isoform X8 [Spodoptera litura]	89	-14.68
bmo-miR-2779_1ss2TA	XM_035572803.1	protein still life, isoform SIF type 1 isoform X8 [Spodoptera litura]	69	-10.75
sfr-miR-10465-3p_R+1	XM_035572803.1	protein still life, isoform SIF type 1 isoform X8 [Spodoptera litura]	93	-10.85
sfr-miR-10491-3p_1ss14CT	XM_035572803.1	protein still life, isoform SIF type 1 isoform X8 [Spodoptera litura]	89	-15.1
sfr-miR-10491-3p_L-1_1ss14CT	XM_035572803.1	protein still life, isoform SIF type 1 isoform X8 [Spodoptera litura]	85	-26.01
sfr-miR-2766-3p	XM_035572803.1	protein still life, isoform SIF type 1 isoform X8 [Spodoptera litura]	76	-18.47
sfr-miR-2b-3p_L-2R+1	XM_035572803.1	protein still life, isoform SIF type 1 isoform X8 [Spodoptera litura]	87	-19.28
sfr-miR-2b-5p	XM_035572803.1	protein still life, isoform SIF type 1 isoform X8 [Spodoptera litura]	57	-12.52
PC-3p-59888_81	XM_035572804.1	protein still life, isoform SIF type 1 isoform X8 [Spodoptera litura]	89	-14.68
bmo-miR-2779_1ss2TA	XM_035572804.1	protein still life, isoform SIF type 1 isoform X8 [Spodoptera litura]	69	-10.75
sfr-miR-10465-3p_R+1	XM_035572804.1	protein still life, isoform SIF type 1 isoform X8 [Spodoptera litura]	93	-10.85
sfr-miR-10491-3p_1ss14CT	XM_035572804.1	protein still life, isoform SIF type 1 isoform X8 [Spodoptera litura]	89	-15.1
sfr-miR-10491-3p_L-1_1ss14CT	XM_035572804.1	protein still life, isoform SIF type 1 isoform X8 [Spodoptera litura]	85	-26.01
sfr-miR-2766-3p	XM_035572804.1	protein still life, isoform SIF type 1 isoform X8 [Spodoptera litura]	76	-18.47
sfr-miR-2b-3p_L-2R+1	XM_035572804.1	protein still life, isoform SIF type 1 isoform X8 [Spodoptera litura]	87	-19.28
sfr-miR-2b-5p	XM_035572804.1	protein still life, isoform SIF type 1 isoform X8 [Spodoptera litura]	57	-12.52
PC-3p-15889_429	XM_035572805.1	protein still life, isoform SIF type 1 isoform X8 [Spodoptera litura]	54	-35.81
PC-3p-28537_223	XM_035572805.1	protein still life, isoform SIF type 1 isoform X8 [Spodoptera litura]	85	-34.46
PC-3p-42310_134	XM_035572805.1	protein still life, isoform SIF type 1 isoform X8 [Spodoptera litura]	60	-22.36
sfr-miR-2b-5p	XM_035572805.1	protein still life, isoform SIF type 1 isoform X8 [Spodoptera litura]	86	-43.25
sfr-miR-316-3p_R+1	XM_035572805.1	protein still life, isoform SIF type 1 isoform X8 [Spodoptera litura]	53	-47.01
tcf-miR-8-5p	XM_035572805.1	protein still life, isoform SIF type 1 isoform X8 [Spodoptera litura]	54	-44.16
PC-3p-59888_81	XM_035572807.1	protein still life, isoform SIF type 1 isoform X8 [Spodoptera litura]	89	-14.68
bmo-miR-2779_1ss2TA	XM_035572807.1	protein still life, isoform SIF type 1 isoform X8 [Spodoptera litura]	69	-10.75
sfr-miR-10465-3p_R+1	XM_035572807.1	protein still life, isoform SIF type 1 isoform X8 [Spodoptera litura]	93	-10.85
sfr-miR-10491-3p_1ss14CT	XM_035572807.1	protein still life, isoform SIF type 1 isoform X8 [Spodoptera litura]	89	-15.1
sfr-miR-10491-3p_L-1_1ss14CT	XM_035572807.1	protein still life, isoform SIF type 1 isoform X8 [Spodoptera litura]	85	-26.01
sfr-miR-2766-3p	XM_035572807.1	protein still life, isoform SIF type 1 isoform X8 [Spodoptera litura]	76	-18.47
sfr-miR-2b-3p_L-2R+1	XM_035572807.1	protein still life, isoform SIF type 1 isoform X8 [Spodoptera litura]	87	-19.28
sfr-miR-2b-5p	XM_035572807.1	protein still life, isoform SIF type 1 isoform X8 [Spodoptera litura]	57	-12.52
PC-3p-59888_81	XM_035572808.1	protein still life, isoform SIF type 1 isoform X8 [Spodoptera litura]	89	-14.68
bmo-miR-2779_1ss2TA	XM_035572808.1	protein still life, isoform SIF type 1 isoform X8 [Spodoptera litura]	69	-10.75
sfr-miR-10465-3p_R+1	XM_035572808.1	protein still life, isoform SIF type 1 isoform X8 [Spodoptera litura]	93	-10.85
sfr-miR-10491-3p_1ss14CT	XM_035572808.1	protein still life, isoform SIF type 1 isoform X8 [Spodoptera litura]	89	-15.1
sfr-miR-10491-3p_L-1_1ss14CT	XM_035572808.1	protein still life, isoform SIF type 1 isoform X8 [Spodoptera litura]	85	-26.01
sfr-miR-2766-3p	XM_035572808.1	protein still life, isoform SIF type 1 isoform X8 [Spodoptera litura]	76	-18.47
sfr-miR-2b-3p_L-2R+1	XM_035572808.1	protein still life, isoform SIF type 1 isoform X8 [Spodoptera litura]	87	-19.28
sfr-miR-2b-5p	XM_035572808.1	protein still life, isoform SIF type 1 isoform X8 [Spodoptera litura]	57	-12.52
PC-3p-59888_81	XM_035572810.1	protein still life, isoform SIF type 1 isoform X8 [Spodoptera litura]	89	-14.68
bmo-miR-2779_1ss2TA	XM_035572810.1	protein still life, isoform SIF type 1 isoform X8 [Spodoptera litura]	69	-10.75
sfr-miR-10465-3p_R+1	XM_035572810.1	protein still life, isoform SIF type 1 isoform X8 [Spodoptera litura]	93	-10.85
sfr-miR-10491-3p_1ss14CT	XM_035572810.1	protein still life, isoform SIF type 1 isoform X8 [Spodoptera litura]	89	-15.1
sfr-miR-10491-3p_L-1_1ss14CT	XM_035572810.1	protein still life, isoform SIF type 1 isoform X8 [Spodoptera litura]	85	-26.01
sfr-miR-2766-3p	XM_035572810.1	protein still life, isoform SIF type 1 isoform X8 [Spodoptera litura]	76	-18.47
sfr-miR-2b-3p_L-2R+1	XM_035572810.1	protein still life, isoform SIF type 1 isoform X8 [Spodoptera litura]	87	-19.28
sfr-miR-2b-5p	XM_035572810.1	protein still life, isoform SIF type 1 isoform X8 [Spodoptera litura]	57	-12.52
PC-3p-15889_429	XM_035572811.1	protein still life, isoform SIF type 1 isoform X8 [Spodoptera litura]	54	-35.81
PC-3p-28537_223	XM_035572811.1	protein still life, isoform SIF type 1 isoform X8 [Spodoptera litura]	85	-34.46
PC-3p-42310_134	XM_035572811.1	protein still life, isoform SIF type 1 isoform X8 [Spodoptera litura]	60	-22.36
sfr-miR-2b-5p	XM_035572811.1	protein still life, isoform SIF type 1 isoform X8 [Spodoptera litura]	86	-43.25
sfr-miR-316-3p_R+1	XM_035572811.1	protein still life, isoform SIF type 1 isoform X8 [Spodoptera litura]	53	-47.01
tcf-miR-8-5p	XM_035572811.1	protein still life, isoform SIF type 1 isoform X8 [Spodoptera litura]	54	-44.16
PC-5p-25966_250	XM_035572812.1	protein abrupt-like [Spodoptera litura]	74	-23.58
bmo-miR-2766-3p_L+2R+3	XM_035572812.1	protein abrupt-like [Spodoptera litura]	92	-16.16
sfr-miR-10483-5p_1ss8TC	XM_035572812.1	protein abrupt-like [Spodoptera litura]	81	-13.15
sfr-miR-2a-5p_R+1	XM_035572812.1	protein abrupt-like [Spodoptera litura]	61	-12.55
PC-3p-29770_212	XM_035572813.1	uncharacterized protein LOC111349712 isoform X1 [Spodoptera litura]	89	-12.46
bmo-miR-970-3p	XM_035572813.1	uncharacterized protein LOC111349712 isoform X1 [Spodoptera litura]	63	-41.57
pxy-miR-2a-3p_R+2	XM_035572813.1	uncharacterized protein LOC111349712 isoform X1 [Spodoptera litura]	79	-13.35
pxy-mir-308-p3	XM_035572813.1	uncharacterized protein LOC111349712 isoform X1 [Spodoptera litura]	79	-13.48
sfr-miR-10458-3p	XM_035572813.1	uncharacterized protein LOC111349712 isoform X1 [Spodoptera litura]	62	-22.66
sfr-miR-10465-3p_R+1	XM_035572813.1	uncharacterized protein LOC111349712 isoform X1 [Spodoptera litura]	69	-13.38
sfr-miR-11-3p	XM_035572813.1	uncharacterized protein LOC111349712 isoform X1 [Spodoptera litura]	79	-10.97
sfr-miR-13b-3p	XM_035572813.1	uncharacterized protein LOC111349712 isoform X1 [Spodoptera litura]	79	-17.51
sfr-miR-2a-5p_R+1	XM_035572813.1	uncharacterized protein LOC111349712 isoform X1 [Spodoptera litura]	83	-11.84
sfr-miR-2c-3p	XM_035572813.1	uncharacterized protein LOC111349712 isoform X1 [Spodoptera litura]	79	-13.35
bmo-miR-2779_1ss2TA	XM_035572821.1	phospholipase A-2-activating protein [Spodoptera litura]	86	-14.6
PC-3p-28537_223	XM_035572823.1	uncharacterized protein LOC111349752 [Spodoptera litura]	94	-13.07
PC-3p-29584_213	XM_035572823.1	uncharacterized protein LOC111349752 [Spodoptera litura]	58	-11.1
bmo-miR-2766-3p_L+2R+3	XM_035572823.1	uncharacterized protein LOC111349752 [Spodoptera litura]	84	-23.49
bmo-miR-277-3p_R+1	XM_035572823.1	uncharacterized protein LOC111349752 [Spodoptera litura]	52	-15.69
sfr-miR-2766-3p	XM_035572823.1	uncharacterized protein LOC111349752 [Spodoptera litura]	96	-23
tcf-miR-8-5p	XM_035572823.1	uncharacterized protein LOC111349752 [Spodoptera litura]	83	-11.88
PC-3p-28537_223	XM_035572824.1	uncharacterized protein LOC111349752 [Spodoptera litura]	94	-13.07
PC-3p-29584_213	XM_035572824.1	uncharacterized protein LOC111349752 [Spodoptera litura]	58	-11.1
bmo-miR-2766-3p_L+2R+3	XM_035572824.1	uncharacterized protein LOC111349752 [Spodoptera litura]	84	-23.49
bmo-miR-277-3p_R+1	XM_035572824.1	uncharacterized protein LOC111349752 [Spodoptera litura]	52	-15.69
sfr-miR-2766-3p	XM_035572824.1	uncharacterized protein LOC111349752 [Spodoptera litura]	96	-23
tcf-miR-8-5p	XM_035572824.1	uncharacterized protein LOC111349752 [Spodoptera litura]	83	-11.88
PC-3p-3353_1808	XM_035572825.1	uncharacterized protein LOC113501792 isoform X1 [Trichoplusia ni]	83	-11.19
bmo-miR-277-3p_R+1	XM_035572825.1	uncharacterized protein LOC113501792 isoform X1 [Trichoplusia ni]	92	-17.45
pxy-miR-2a-3p_R+2	XM_035572825.1	uncharacterized protein LOC113501792 isoform X1 [Trichoplusia ni]	90	-12.13
pxy-mir-308-p3	XM_035572825.1	uncharacterized protein LOC113501792 isoform X1 [Trichoplusia ni]	88	-13.21
sfr-miR-11-3p	XM_035572825.1	uncharacterized protein LOC113501792 isoform X1 [Trichoplusia ni]	88	-10.6
sfr-miR-13b-3p	XM_035572825.1	uncharacterized protein LOC113501792 isoform X1 [Trichoplusia ni]	94	-16.33
sfr-miR-2c-3p	XM_035572825.1	uncharacterized protein LOC113501792 isoform X1 [Trichoplusia ni]	90	-12.13
bmo-mir-12-p5	XM_035572834.1	zinc finger and BTB domain-containing protein 18-like isoform X2 [Spodoptera litura]	91	-17.13
tca-miR-279b-3p_R+1	XM_035572834.1	zinc finger and BTB domain-containing protein 18-like isoform X2 [Spodoptera litura]	73	-12.01
bmo-mir-12-p5	XM_035572835.1	zinc finger and BTB domain-containing protein 18-like isoform X2 [Spodoptera litura]	91	-17.13
tca-miR-279b-3p_R+1	XM_035572835.1	zinc finger and BTB domain-containing protein 18-like isoform X2 [Spodoptera litura]	73	-12.01
bmo-mir-12-p5	XM_035572836.1	zinc finger and BTB domain-containing protein 18-like isoform X2 [Spodoptera litura]	91	-17.13
tca-miR-279b-3p_R+1	XM_035572836.1	zinc finger and BTB domain-containing protein 18-like isoform X2 [Spodoptera litura]	73	-12.01
bmo-miR-277-3p_R+1	XM_035572838.1	esterase B1-like isoform X1 [Spodoptera litura]	72	-30.32
mse-miR-87	XM_035572838.1	esterase B1-like isoform X1 [Spodoptera litura]	87	-12.66
sfr-miR-2b-5p	XM_035572838.1	esterase B1-like isoform X1 [Spodoptera litura]	95	-12.54
tca-miR-279b-3p_R+1	XM_035572838.1	esterase B1-like isoform X1 [Spodoptera litura]	72	-11.1
pxy-miR-2a-3p_R+2	XM_035572839.1	uncharacterized protein LOC111349306 [Spodoptera litura]	85	-54.81
pxy-mir-308-p3	XM_035572839.1	uncharacterized protein LOC111349306 [Spodoptera litura]	88	-30.87
sfr-miR-11-3p	XM_035572839.1	uncharacterized protein LOC111349306 [Spodoptera litura]	84	-31.46
sfr-miR-13b-3p	XM_035572839.1	uncharacterized protein LOC111349306 [Spodoptera litura]	79	-34.88
sfr-miR-2b-5p	XM_035572839.1	uncharacterized protein LOC111349306 [Spodoptera litura]	95	-11.44
sfr-miR-2c-3p	XM_035572839.1	uncharacterized protein LOC111349306 [Spodoptera litura]	85	-54.81
pxy-miR-2a-3p_R+2	XM_035572840.1	uncharacterized protein LOC111349306 [Spodoptera litura]	85	-54.81
pxy-mir-308-p3	XM_035572840.1	uncharacterized protein LOC111349306 [Spodoptera litura]	88	-30.87
sfr-miR-11-3p	XM_035572840.1	uncharacterized protein LOC111349306 [Spodoptera litura]	84	-31.46
sfr-miR-13b-3p	XM_035572840.1	uncharacterized protein LOC111349306 [Spodoptera litura]	79	-34.88
sfr-miR-2b-5p	XM_035572840.1	uncharacterized protein LOC111349306 [Spodoptera litura]	95	-11.44
sfr-miR-2c-3p	XM_035572840.1	uncharacterized protein LOC111349306 [Spodoptera litura]	85	-54.81
pxy-miR-2a-3p_R+2	XM_035572841.1	uncharacterized protein LOC111349306 [Spodoptera litura]	85	-54.81
pxy-mir-308-p3	XM_035572841.1	uncharacterized protein LOC111349306 [Spodoptera litura]	88	-30.87
sfr-miR-11-3p	XM_035572841.1	uncharacterized protein LOC111349306 [Spodoptera litura]	84	-31.46
sfr-miR-13b-3p	XM_035572841.1	uncharacterized protein LOC111349306 [Spodoptera litura]	79	-34.88
sfr-miR-2b-5p	XM_035572841.1	uncharacterized protein LOC111349306 [Spodoptera litura]	95	-11.44
sfr-miR-2c-3p	XM_035572841.1	uncharacterized protein LOC111349306 [Spodoptera litura]	85	-54.81
sfr-miR-10483-5p_1ss8TC	XM_035572843.1	cyclic nucleotide-gated cation channel subunit A-like isoform X2 [Spodoptera litura]	68	-10.19
PC-3p-34419_177	XM_035572844.1	elongation of very long chain fatty acids protein AAEL008004-like [Spodoptera litura]	88	-12.13
bmo-miR-305-3p_L+1R+1	XM_035572844.1	elongation of very long chain fatty acids protein AAEL008004-like [Spodoptera litura]	86	-17.05
PC-3p-15889_429	XM_035572847.1	elongation of very long chain fatty acids protein AAEL008004-like isoform X1 [Spodoptera litura]	87	-12.11
PC-3p-34419_177	XM_035572847.1	elongation of very long chain fatty acids protein AAEL008004-like isoform X1 [Spodoptera litura]	88	-14.71
bmo-miR-282-5p_L-3R-2	XM_035572847.1	elongation of very long chain fatty acids protein AAEL008004-like isoform X1 [Spodoptera litura]	84	-13.21
bmo-miR-305-5p_R+1	XM_035572847.1	elongation of very long chain fatty acids protein AAEL008004-like isoform X1 [Spodoptera litura]	86	-12.41
mse-miR-87	XM_035572847.1	elongation of very long chain fatty acids protein AAEL008004-like isoform X1 [Spodoptera litura]	97	-29.38
sfr-miR-11-3p	XM_035572847.1	elongation of very long chain fatty acids protein AAEL008004-like isoform X1 [Spodoptera litura]	53	-10.26
sfr-miR-10483-5p_1ss8TC	XM_035572851.1	cyclic nucleotide-gated cation channel subunit A-like isoform X2 [Spodoptera litura]	68	-10.19
sfr-miR-34-5p	XM_035572853.1	LOW QUALITY PROTEIN: larval cuticle protein 1-like [Spodoptera litura]	96	-17.96
bmo-miR-2766-3p_L+2R+3	XM_035572854.1	bombyxin B-10-like [Spodoptera litura]	72	-16.26
PC-3p-7951_849	XM_035572855.1	bombyxin B-10-like [Spodoptera litura]	91	-11.17
bmo-miR-2766-3p_L+2R+3	XM_035572855.1	bombyxin B-10-like [Spodoptera litura]	81	-16.26
sfr-miR-10458-3p	XM_035572856.1	uncharacterized protein LOC110384175 [Helicoverpa armigera]	86	-11.98
sfr-miR-2b-3p_L-2R+1	XM_035572858.1	elongation of very long chain fatty acids protein 7-like isoform X2 [Spodoptera litura]	98	-18.26
sfr-miR-2b-3p_L-2R+1	XM_035572859.1	elongation of very long chain fatty acids protein 7-like isoform X2 [Spodoptera litura]	98	-18.26
sfr-miR-2b-3p_L-2R+1	XM_035572860.1	elongation of very long chain fatty acids protein 7-like isoform X2 [Spodoptera litura]	98	-18.26
sfr-miR-2b-3p_L-2R+1	XM_035572861.1	elongation of very long chain fatty acids protein 7-like isoform X2 [Spodoptera litura]	98	-18.26
sfr-miR-2b-3p_L-2R+1	XM_035572862.1	elongation of very long chain fatty acids protein 7-like isoform X2 [Spodoptera litura]	98	-18.26
sfr-miR-2b-3p_L-2R+1	XM_035572863.1	elongation of very long chain fatty acids protein 7-like isoform X2 [Spodoptera litura]	98	-18.26
bmo-miR-277-3p_R+1	XM_035572864.1	forkhead box protein L2-like isoform X1 [Spodoptera litura]	60	-11.12
sfr-miR-2b-3p_L-2R+1	XM_035572865.1	elongation of very long chain fatty acids protein 7-like isoform X2 [Spodoptera litura]	98	-18.26
sfr-miR-2b-3p_L-2R+1	XM_035572866.1	elongation of very long chain fatty acids protein 7-like isoform X2 [Spodoptera litura]	98	-18.26
sfr-miR-2b-3p_L-2R+1	XM_035572867.1	elongation of very long chain fatty acids protein 7-like isoform X2 [Spodoptera litura]	98	-18.26
sfr-miR-2b-3p_L-2R+1	XM_035572868.1	elongation of very long chain fatty acids protein 7-like isoform X2 [Spodoptera litura]	98	-18.26
tca-miR-279b-3p_R+1	XM_035572872.1	poly [ADP-ribose] polymerase-like isoform X1 [Spodoptera litura]	69	-10.95
bmo-miR-277-3p_R+1	XM_035572873.1	forkhead box protein L2-like isoform X1 [Spodoptera litura]	60	-11.12
tca-miR-279b-3p_R+1	XM_035572874.1	poly [ADP-ribose] polymerase-like isoform X1 [Spodoptera litura]	69	-10.95
tca-miR-279b-3p_R+1	XM_035572875.1	poly [ADP-ribose] polymerase-like isoform X1 [Spodoptera litura]	69	-10.95
tca-miR-279b-3p_R+1	XM_035572876.1	poly [ADP-ribose] polymerase-like isoform X1 [Spodoptera litura]	69	-10.95
tca-miR-279b-3p_R+1	XM_035572877.1	poly [ADP-ribose] polymerase-like isoform X1 [Spodoptera litura]	69	-10.95
bmo-miR-282-5p_L-3R-2	XM_035572878.1	sphingomyelin synthase-related 1-like isoform X2 [Spodoptera litura]	86	-15.44
bmo-miR-282-5p_L-3R-2	XM_035572879.1	sphingomyelin synthase-related 1-like isoform X2 [Spodoptera litura]	86	-15.44
PC-5p-65875_70	XM_035572880.1	SH3 domain-binding glutamic acid-rich protein homolog [Spodoptera litura]	72	-39.56
sfr-miR-10485-5p	XM_035572880.1	SH3 domain-binding glutamic acid-rich protein homolog [Spodoptera litura]	53	-14.11
bmo-miR-277-3p_R+1	XM_035572881.1	forkhead box protein L2-like isoform X1 [Spodoptera litura]	60	-11.12
pxy-miR-252	XM_035572882.1	poly [ADP-ribose] polymerase 1-like [Spodoptera litura]	96	-13.27
tca-miR-252a-5p_R+3	XM_035572882.1	poly [ADP-ribose] polymerase 1-like [Spodoptera litura]	96	-13.27
PC-3p-42310_134	XM_035572888.1	tubulin alpha-8 chain-like isoform X2 [Spodoptera litura]	75	-15.72
bmo-mir-12-p5	XM_035572888.1	tubulin alpha-8 chain-like isoform X2 [Spodoptera litura]	61	-10.55
PC-3p-42310_134	XM_035572889.1	tubulin alpha-8 chain-like isoform X2 [Spodoptera litura]	75	-15.72
bmo-mir-12-p5	XM_035572889.1	tubulin alpha-8 chain-like isoform X2 [Spodoptera litura]	61	-10.55
PC-5p-65875_70	XM_035572891.1	esterase B1-like isoform X2 [Spodoptera litura]	75	-14.12
bmo-miR-277-3p_R+1	XM_035572891.1	esterase B1-like isoform X2 [Spodoptera litura]	72	-10.01
mse-miR-87	XM_035572891.1	esterase B1-like isoform X2 [Spodoptera litura]	86	-12.66
sfr-miR-10465-3p_R+1	XM_035572891.1	esterase B1-like isoform X2 [Spodoptera litura]	58	-18.6
tca-miR-279b-3p_R+1	XM_035572891.1	esterase B1-like isoform X2 [Spodoptera litura]	72	-33.99
PC-5p-65875_70	XM_035572892.1	esterase B1-like isoform X2 [Spodoptera litura]	75	-14.12
bmo-miR-277-3p_R+1	XM_035572892.1	esterase B1-like isoform X2 [Spodoptera litura]	72	-10.01
mse-miR-87	XM_035572892.1	esterase B1-like isoform X2 [Spodoptera litura]	86	-12.66
sfr-miR-10465-3p_R+1	XM_035572892.1	esterase B1-like isoform X2 [Spodoptera litura]	58	-18.6
tca-miR-279b-3p_R+1	XM_035572892.1	esterase B1-like isoform X2 [Spodoptera litura]	72	-33.99
bmo-miR-277-3p_R+1	XM_035572893.1	laminin subunit gamma-1 isoform X1 [Spodoptera litura]	61	-15.72
bmo-miR-79-5p	XM_035572893.1	laminin subunit gamma-1 isoform X1 [Spodoptera litura]	94	-16.22
pxy-miR-252	XM_035572893.1	laminin subunit gamma-1 isoform X1 [Spodoptera litura]	70	-29.5
sfr-miR-10465-2-3p	XM_035572893.1	laminin subunit gamma-1 isoform X1 [Spodoptera litura]	90	-22.72
tca-miR-252a-5p_R+3	XM_035572893.1	laminin subunit gamma-1 isoform X1 [Spodoptera litura]	70	-31.05
PC-3p-59888_81	XM_035572894.1	afadin isoform X2 [Trichoplusia ni]	63	-11.73
bmo-miR-970-3p	XM_035572894.1	afadin isoform X2 [Trichoplusia ni]	87	-13.15
pxy-miR-745_1ss1TC	XM_035572894.1	afadin isoform X2 [Trichoplusia ni]	60	-40.01
sfr-miR-10483-5p_1ss8TC	XM_035572894.1	afadin isoform X2 [Trichoplusia ni]	61	-26.74
sfr-miR-10491-3p_1ss14CT	XM_035572894.1	afadin isoform X2 [Trichoplusia ni]	63	-24.45
sfr-miR-10491-3p_L-1_1ss14CT	XM_035572894.1	afadin isoform X2 [Trichoplusia ni]	69	-25.98
sfr-miR-10491-3p_R-3_1ss14CT	XM_035572894.1	afadin isoform X2 [Trichoplusia ni]	63	-11.39
PC-3p-42310_134	XM_035572895.1	dual specificity protein phosphatase Mpk3-like isoform X1 [Spodoptera litura]	67	-34.64
bmo-miR-277-3p_R+1	XM_035572895.1	dual specificity protein phosphatase Mpk3-like isoform X1 [Spodoptera litura]	71	-10.54
bmo-miR-305-5p_R+1	XM_035572895.1	dual specificity protein phosphatase Mpk3-like isoform X1 [Spodoptera litura]	73	-28.86
sfr-miR-10491-3p_L-1_1ss14CT	XM_035572895.1	dual specificity protein phosphatase Mpk3-like isoform X1 [Spodoptera litura]	92	-38.28
sfr-miR-2b-3p_L-2R+1	XM_035572895.1	dual specificity protein phosphatase Mpk3-like isoform X1 [Spodoptera litura]	88	-21.46
bmo-miR-970-3p	XM_035572896.1	LOW QUALITY PROTEIN: cyclin-G-associated kinase-like [Spodoptera litura]	91	-11.78
PC-3p-15889_429	XM_035572897.1	uncharacterized protein LOC111349208 isoform X2 [Spodoptera litura]	92	-12.42
pxy-mir-308-p3	XM_035572897.1	uncharacterized protein LOC111349208 isoform X2 [Spodoptera litura]	65	-12.96
sfr-miR-13b-3p	XM_035572897.1	uncharacterized protein LOC111349208 isoform X2 [Spodoptera litura]	50	-21.81
sfr-miR-2b-3p_L-2R+1	XM_035572897.1	uncharacterized protein LOC111349208 isoform X2 [Spodoptera litura]	96	-22.21
PC-3p-15889_429	XM_035572898.1	uncharacterized protein LOC111349208 isoform X2 [Spodoptera litura]	92	-12.42
pxy-mir-308-p3	XM_035572898.1	uncharacterized protein LOC111349208 isoform X2 [Spodoptera litura]	65	-12.96
sfr-miR-13b-3p	XM_035572898.1	uncharacterized protein LOC111349208 isoform X2 [Spodoptera litura]	50	-21.81
sfr-miR-2b-3p_L-2R+1	XM_035572898.1	uncharacterized protein LOC111349208 isoform X2 [Spodoptera litura]	96	-22.21
bmo-miR-2766-3p_L+2R+3	XM_035572899.1	kelch-like ECH-associated protein 1 isoform X1 [Spodoptera litura]	91	-13.64
sfr-miR-10491-3p_L-1_1ss14CT	XM_035572899.1	kelch-like ECH-associated protein 1 isoform X1 [Spodoptera litura]	99	-11.85
bmo-miR-2766-3p_L+2R+3	XM_035572900.1	kelch-like ECH-associated protein 1 isoform X1 [Spodoptera litura]	91	-13.64
sfr-miR-10491-3p_L-1_1ss14CT	XM_035572900.1	kelch-like ECH-associated protein 1 isoform X1 [Spodoptera litura]	99	-11.85
bmo-miR-2766-3p_L+2R+3	XM_035572901.1	kelch-like ECH-associated protein 1 isoform X1 [Spodoptera litura]	91	-13.64
sfr-miR-10491-3p_L-1_1ss14CT	XM_035572901.1	kelch-like ECH-associated protein 1 isoform X1 [Spodoptera litura]	99	-11.85
bmo-miR-305-5p_R+1	XM_035572902.1	ran-binding protein 3 [Spodoptera litura]	88	-11.15
sfr-miR-2b-5p	XM_035572902.1	ran-binding protein 3 [Spodoptera litura]	70	-15.83
PC-3p-42310_134	XM_035572905.1	coatomer subunit gamma-like [Spodoptera litura]	80	-13.81
sfr-miR-316-3p_R+1	XM_035572905.1	coatomer subunit gamma-like [Spodoptera litura]	73	-33.05
sfr-miR-34-5p	XM_035572905.1	coatomer subunit gamma-like [Spodoptera litura]	64	-22.05
PC-3p-28537_223	XM_035572906.1	PQ-loop repeat-containing protein 3 [Spodoptera litura]	70	-14.9
PC-3p-42310_134	XM_035572906.1	PQ-loop repeat-containing protein 3 [Spodoptera litura]	79	-27.67
PC-3p-53787_96	XM_035572906.1	PQ-loop repeat-containing protein 3 [Spodoptera litura]	67	-31.97
PC-3p-7951_849	XM_035572906.1	PQ-loop repeat-containing protein 3 [Spodoptera litura]	61	-20.42
bmo-miR-282-5p_L-3R-2	XM_035572906.1	PQ-loop repeat-containing protein 3 [Spodoptera litura]	68	-13.33
pxy-miR-745_1ss1TC	XM_035572906.1	PQ-loop repeat-containing protein 3 [Spodoptera litura]	51	-42.53
sfr-miR-10498-5p	XM_035572906.1	PQ-loop repeat-containing protein 3 [Spodoptera litura]	71	-18.76
sfr-miR-316-5p_R+2	XM_035572906.1	PQ-loop repeat-containing protein 3 [Spodoptera litura]	60	-34.05
sfr-miR-932-5p	XM_035572906.1	PQ-loop repeat-containing protein 3 [Spodoptera litura]	79	-14.67
tca-miR-279b-3p_R+1	XM_035572906.1	PQ-loop repeat-containing protein 3 [Spodoptera litura]	76	-10.64
PC-5p-19783_339	XM_035572908.1	odorant receptor 46a-like [Spodoptera litura]	94	-17.55
bmo-miR-993a-3p	XM_035572908.1	odorant receptor 46a-like [Spodoptera litura]	92	-15.67
sfr-miR-10498-5p	XM_035572908.1	odorant receptor 46a-like [Spodoptera litura]	51	-10.82
bmo-miR-184-3p_L-2	XM_035572909.1	E3 ubiquitin-protein ligase NRDP1 [Helicoverpa armigera]	75	-16.99
PC-3p-3353_1808	XM_035572910.1	uncharacterized protein LOC111349263 isoform X2 [Spodoptera litura]	55	-10.83
PC-3p-28537_223	XM_035572911.1	PQ-loop repeat-containing protein 3 [Spodoptera litura]	70	-14.9
PC-3p-42310_134	XM_035572911.1	PQ-loop repeat-containing protein 3 [Spodoptera litura]	79	-27.67
PC-3p-53787_96	XM_035572911.1	PQ-loop repeat-containing protein 3 [Spodoptera litura]	67	-31.97
PC-3p-7951_849	XM_035572911.1	PQ-loop repeat-containing protein 3 [Spodoptera litura]	61	-20.42
bmo-miR-282-5p_L-3R-2	XM_035572911.1	PQ-loop repeat-containing protein 3 [Spodoptera litura]	68	-13.33
pxy-miR-745_1ss1TC	XM_035572911.1	PQ-loop repeat-containing protein 3 [Spodoptera litura]	51	-42.53
sfr-miR-10498-5p	XM_035572911.1	PQ-loop repeat-containing protein 3 [Spodoptera litura]	71	-18.76
sfr-miR-316-5p_R+2	XM_035572911.1	PQ-loop repeat-containing protein 3 [Spodoptera litura]	60	-34.05
sfr-miR-932-5p	XM_035572911.1	PQ-loop repeat-containing protein 3 [Spodoptera litura]	79	-14.67
tca-miR-279b-3p_R+1	XM_035572911.1	PQ-loop repeat-containing protein 3 [Spodoptera litura]	76	-10.64
PC-3p-3353_1808	XM_035572912.1	uncharacterized protein LOC111349263 isoform X2 [Spodoptera litura]	55	-10.83
PC-3p-3353_1808	XM_035572913.1	uncharacterized protein LOC111349263 isoform X2 [Spodoptera litura]	55	-10.83
bmo-mir-12-p5	XM_035572917.1	uncharacterized protein LOC111349654 [Spodoptera litura]	98	-11.08
mse-miR-87	XM_035572918.1	endocuticle structural glycoprotein ABD-4-like [Spodoptera litura]	54	-15.39
sfr-miR-932-5p	XM_035572918.1	endocuticle structural glycoprotein ABD-4-like [Spodoptera litura]	94	-22.24
PC-3p-42310_134	XM_035572919.1	hypothetical protein B5V51_8943 [Heliothis virescens]	95	-15.22
bmo-miR-277-3p_R+1	XM_035572924.1	ecdysone-induced protein 78C-like isoform X3 [Spodoptera litura]	60	-45.28
bmo-miR-79-5p	XM_035572924.1	ecdysone-induced protein 78C-like isoform X3 [Spodoptera litura]	85	-17.19
mse-miR-981	XM_035572924.1	ecdysone-induced protein 78C-like isoform X3 [Spodoptera litura]	86	-20.85
pxy-miR-745_1ss1TC	XM_035572924.1	ecdysone-induced protein 78C-like isoform X3 [Spodoptera litura]	95	-15.52
sfr-miR-10458-3p	XM_035572924.1	ecdysone-induced protein 78C-like isoform X3 [Spodoptera litura]	97	-16.96
bmo-miR-2766-3p_L+2R+3	XM_035572928.1	elongation of very long chain fatty acids protein 7-like isoform X1 [Spodoptera litura]	76	-17.31
sfr-miR-316-3p_R+1	XM_035572928.1	elongation of very long chain fatty acids protein 7-like isoform X1 [Spodoptera litura]	81	-14.18
bmo-miR-2766-3p_L+2R+3	XM_035572929.1	elongation of very long chain fatty acids protein 7-like isoform X1 [Spodoptera litura]	76	-17.31
sfr-miR-316-3p_R+1	XM_035572929.1	elongation of very long chain fatty acids protein 7-like isoform X1 [Spodoptera litura]	81	-14.18
PC-3p-15889_429	XM_035572932.1	decaprenyl-diphosphate synthase subunit 2 [Spodoptera litura]	93	-10.36
bmo-miR-277-3p_R+1	XM_035572933.1	ecdysone-induced protein 78C-like isoform X3 [Spodoptera litura]	60	-45.28
bmo-miR-79-5p	XM_035572933.1	ecdysone-induced protein 78C-like isoform X3 [Spodoptera litura]	85	-17.19
mse-miR-981	XM_035572933.1	ecdysone-induced protein 78C-like isoform X3 [Spodoptera litura]	86	-20.85
pxy-miR-745_1ss1TC	XM_035572933.1	ecdysone-induced protein 78C-like isoform X3 [Spodoptera litura]	95	-15.52
sfr-miR-10458-3p	XM_035572933.1	ecdysone-induced protein 78C-like isoform X3 [Spodoptera litura]	97	-16.96
bmo-miR-277-3p_R+1	XM_035572941.1	ecdysone-induced protein 78C-like isoform X3 [Spodoptera litura]	60	-45.28
bmo-miR-79-5p	XM_035572941.1	ecdysone-induced protein 78C-like isoform X3 [Spodoptera litura]	85	-17.19
mse-miR-981	XM_035572941.1	ecdysone-induced protein 78C-like isoform X3 [Spodoptera litura]	86	-20.85
pxy-miR-745_1ss1TC	XM_035572941.1	ecdysone-induced protein 78C-like isoform X3 [Spodoptera litura]	95	-15.52
sfr-miR-10458-3p	XM_035572941.1	ecdysone-induced protein 78C-like isoform X3 [Spodoptera litura]	97	-16.96
bmo-miR-277-3p_R+1	XM_035572945.1	uncharacterized protein LOC111361991 [Spodoptera litura]	93	-11.22
bmo-miR-277-3p_R+1	XM_035572946.1	uncharacterized protein LOC111361991 [Spodoptera litura]	93	-11.22
bmo-miR-277-3p_R+1	XM_035572947.1	uncharacterized protein LOC111361991 [Spodoptera litura]	93	-11.22
bmo-miR-277-3p_R+1	XM_035572948.1	uncharacterized protein LOC111361991 [Spodoptera litura]	93	-11.22
pxy-miR-2a-3p_R+2	XM_035572949.1	uncharacterized protein LOC111361992 [Spodoptera litura]	79	-15.08
pxy-mir-308-p3	XM_035572949.1	uncharacterized protein LOC111361992 [Spodoptera litura]	79	-15.26
sfr-miR-11-3p	XM_035572949.1	uncharacterized protein LOC111361992 [Spodoptera litura]	61	-12.7
sfr-miR-13b-3p	XM_035572949.1	uncharacterized protein LOC111361992 [Spodoptera litura]	73	-12.43
sfr-miR-2c-3p	XM_035572949.1	uncharacterized protein LOC111361992 [Spodoptera litura]	79	-15.08
bmo-miR-277-3p_R+1	XM_035572950.1	ecdysone-induced protein 78C-like isoform X3 [Spodoptera litura]	60	-45.28
bmo-miR-79-5p	XM_035572950.1	ecdysone-induced protein 78C-like isoform X3 [Spodoptera litura]	85	-17.19
mse-miR-981	XM_035572950.1	ecdysone-induced protein 78C-like isoform X3 [Spodoptera litura]	86	-20.85
pxy-miR-745_1ss1TC	XM_035572950.1	ecdysone-induced protein 78C-like isoform X3 [Spodoptera litura]	95	-15.52
sfr-miR-10458-3p	XM_035572950.1	ecdysone-induced protein 78C-like isoform X3 [Spodoptera litura]	97	-16.96
PC-3p-28537_223	XM_035572951.1	ADP-ribosylation factor-like protein 8 [Spodoptera litura]	50	-37.51
mse-miR-87	XM_035572951.1	ADP-ribosylation factor-like protein 8 [Spodoptera litura]	73	-40.23
mse-mir-184-p5_1ss20TC	XM_035572951.1	ADP-ribosylation factor-like protein 8 [Spodoptera litura]	66	-12.99
pxy-miR-2a-3p_R+2	XM_035572951.1	ADP-ribosylation factor-like protein 8 [Spodoptera litura]	90	-14.56
pxy-mir-308-p3	XM_035572951.1	ADP-ribosylation factor-like protein 8 [Spodoptera litura]	88	-11.58
sfr-miR-10465-2-3p	XM_035572951.1	ADP-ribosylation factor-like protein 8 [Spodoptera litura]	94	-11.73
sfr-miR-11-3p	XM_035572951.1	ADP-ribosylation factor-like protein 8 [Spodoptera litura]	89	-10.46
sfr-miR-13b-3p	XM_035572951.1	ADP-ribosylation factor-like protein 8 [Spodoptera litura]	89	-15.92
sfr-miR-2c-3p	XM_035572951.1	ADP-ribosylation factor-like protein 8 [Spodoptera litura]	90	-14.35
sfr-miR-316-5p_R+2	XM_035572951.1	ADP-ribosylation factor-like protein 8 [Spodoptera litura]	86	-38.49
PC-3p-42310_134	XM_035572953.1	uncharacterized protein LOC113495186 [Trichoplusia ni]	63	-14.35
PC-5p-4548_1402	XM_035572953.1	uncharacterized protein LOC113495186 [Trichoplusia ni]	56	-10.45
bmo-miR-184-3p_L-2	XM_035572953.1	uncharacterized protein LOC113495186 [Trichoplusia ni]	50	-21.3
bmo-miR-2766-3p_L+2R+3	XM_035572953.1	uncharacterized protein LOC113495186 [Trichoplusia ni]	73	-46.35
bmo-miR-277-3p_R+1	XM_035572953.1	uncharacterized protein LOC113495186 [Trichoplusia ni]	90	-41.54
sfr-miR-10480-5p	XM_035572953.1	uncharacterized protein LOC113495186 [Trichoplusia ni]	53	-31.38
sfr-miR-10483-5p_1ss8TC	XM_035572953.1	uncharacterized protein LOC113495186 [Trichoplusia ni]	81	-32.5
sfr-miR-10498-5p	XM_035572953.1	uncharacterized protein LOC113495186 [Trichoplusia ni]	64	-16.8
sfr-miR-307-3p_R+2	XM_035572953.1	uncharacterized protein LOC113495186 [Trichoplusia ni]	83	-14.88
sfr-miR-316-3p_R+1	XM_035572953.1	uncharacterized protein LOC113495186 [Trichoplusia ni]	72	-10.54
PC-3p-42310_134	XM_035572954.1	uncharacterized protein LOC113495186 [Trichoplusia ni]	63	-14.35
PC-5p-4548_1402	XM_035572954.1	uncharacterized protein LOC113495186 [Trichoplusia ni]	56	-10.45
bmo-miR-184-3p_L-2	XM_035572954.1	uncharacterized protein LOC113495186 [Trichoplusia ni]	50	-21.3
bmo-miR-2766-3p_L+2R+3	XM_035572954.1	uncharacterized protein LOC113495186 [Trichoplusia ni]	73	-46.35
bmo-miR-277-3p_R+1	XM_035572954.1	uncharacterized protein LOC113495186 [Trichoplusia ni]	90	-41.54
sfr-miR-10480-5p	XM_035572954.1	uncharacterized protein LOC113495186 [Trichoplusia ni]	53	-31.38
sfr-miR-10483-5p_1ss8TC	XM_035572954.1	uncharacterized protein LOC113495186 [Trichoplusia ni]	81	-32.5
sfr-miR-10498-5p	XM_035572954.1	uncharacterized protein LOC113495186 [Trichoplusia ni]	64	-16.8
sfr-miR-307-3p_R+2	XM_035572954.1	uncharacterized protein LOC113495186 [Trichoplusia ni]	83	-14.88
sfr-miR-316-3p_R+1	XM_035572954.1	uncharacterized protein LOC113495186 [Trichoplusia ni]	72	-10.54
bmo-miR-277-3p_R+1	XM_035572955.1	uncharacterized protein LOC111361991 [Spodoptera litura]	93	-11.22
bmo-miR-277-3p_R+1	XM_035572956.1	uncharacterized protein LOC111361991 [Spodoptera litura]	93	-11.22
PC-3p-34419_177	XM_035572958.1	transcription factor cwo isoform X5 [Spodoptera litura]	92	-11.38
bmo-miR-305-5p_R+1	XM_035572958.1	transcription factor cwo isoform X5 [Spodoptera litura]	69	-12.35
pxy-miR-2a-3p_R+2	XM_035572958.1	transcription factor cwo isoform X5 [Spodoptera litura]	80	-49.46
pxy-mir-308-p3	XM_035572958.1	transcription factor cwo isoform X5 [Spodoptera litura]	79	-12.13
sfr-miR-10480-5p	XM_035572958.1	transcription factor cwo isoform X5 [Spodoptera litura]	98	-19.85
sfr-miR-11-3p	XM_035572958.1	transcription factor cwo isoform X5 [Spodoptera litura]	79	-15.07
sfr-miR-13b-3p	XM_035572958.1	transcription factor cwo isoform X5 [Spodoptera litura]	79	-21.19
sfr-miR-2766-3p	XM_035572958.1	transcription factor cwo isoform X5 [Spodoptera litura]	95	-15.03
sfr-miR-2b-3p_L-2R+1	XM_035572958.1	transcription factor cwo isoform X5 [Spodoptera litura]	91	-21.9
sfr-miR-2c-3p	XM_035572958.1	transcription factor cwo isoform X5 [Spodoptera litura]	80	-43.33
sfr-miR-316-5p_R+2	XM_035572958.1	transcription factor cwo isoform X5 [Spodoptera litura]	96	-11.59
tca-miR-279b-3p_R+1	XM_035572958.1	transcription factor cwo isoform X5 [Spodoptera litura]	85	-12.63
PC-3p-34419_177	XM_035572959.1	transcription factor cwo isoform X5 [Spodoptera litura]	92	-11.38
bmo-miR-305-5p_R+1	XM_035572959.1	transcription factor cwo isoform X5 [Spodoptera litura]	69	-12.35
pxy-miR-2a-3p_R+2	XM_035572959.1	transcription factor cwo isoform X5 [Spodoptera litura]	80	-49.46
pxy-mir-308-p3	XM_035572959.1	transcription factor cwo isoform X5 [Spodoptera litura]	79	-12.13
sfr-miR-10480-5p	XM_035572959.1	transcription factor cwo isoform X5 [Spodoptera litura]	98	-19.85
sfr-miR-11-3p	XM_035572959.1	transcription factor cwo isoform X5 [Spodoptera litura]	79	-15.07
sfr-miR-13b-3p	XM_035572959.1	transcription factor cwo isoform X5 [Spodoptera litura]	79	-21.19
sfr-miR-2766-3p	XM_035572959.1	transcription factor cwo isoform X5 [Spodoptera litura]	95	-15.03
sfr-miR-2b-3p_L-2R+1	XM_035572959.1	transcription factor cwo isoform X5 [Spodoptera litura]	91	-21.9
sfr-miR-2c-3p	XM_035572959.1	transcription factor cwo isoform X5 [Spodoptera litura]	80	-43.33
sfr-miR-316-5p_R+2	XM_035572959.1	transcription factor cwo isoform X5 [Spodoptera litura]	96	-11.59
tca-miR-279b-3p_R+1	XM_035572959.1	transcription factor cwo isoform X5 [Spodoptera litura]	85	-12.63
PC-3p-34419_177	XM_035572960.1	transcription factor cwo isoform X5 [Spodoptera litura]	92	-11.38
bmo-miR-305-5p_R+1	XM_035572960.1	transcription factor cwo isoform X5 [Spodoptera litura]	69	-12.35
pxy-miR-2a-3p_R+2	XM_035572960.1	transcription factor cwo isoform X5 [Spodoptera litura]	80	-49.46
pxy-mir-308-p3	XM_035572960.1	transcription factor cwo isoform X5 [Spodoptera litura]	79	-12.13
sfr-miR-10480-5p	XM_035572960.1	transcription factor cwo isoform X5 [Spodoptera litura]	98	-19.85
sfr-miR-11-3p	XM_035572960.1	transcription factor cwo isoform X5 [Spodoptera litura]	79	-15.07
sfr-miR-13b-3p	XM_035572960.1	transcription factor cwo isoform X5 [Spodoptera litura]	79	-21.19
sfr-miR-2766-3p	XM_035572960.1	transcription factor cwo isoform X5 [Spodoptera litura]	95	-15.03
sfr-miR-2b-3p_L-2R+1	XM_035572960.1	transcription factor cwo isoform X5 [Spodoptera litura]	91	-21.9
sfr-miR-2c-3p	XM_035572960.1	transcription factor cwo isoform X5 [Spodoptera litura]	80	-43.33
sfr-miR-316-5p_R+2	XM_035572960.1	transcription factor cwo isoform X5 [Spodoptera litura]	96	-11.59
tca-miR-279b-3p_R+1	XM_035572960.1	transcription factor cwo isoform X5 [Spodoptera litura]	85	-12.63
PC-3p-34419_177	XM_035572961.1	transcription factor cwo isoform X5 [Spodoptera litura]	92	-11.38
bmo-miR-305-5p_R+1	XM_035572961.1	transcription factor cwo isoform X5 [Spodoptera litura]	69	-12.35
pxy-miR-2a-3p_R+2	XM_035572961.1	transcription factor cwo isoform X5 [Spodoptera litura]	80	-49.46
pxy-mir-308-p3	XM_035572961.1	transcription factor cwo isoform X5 [Spodoptera litura]	79	-12.13
sfr-miR-10480-5p	XM_035572961.1	transcription factor cwo isoform X5 [Spodoptera litura]	98	-19.85
sfr-miR-11-3p	XM_035572961.1	transcription factor cwo isoform X5 [Spodoptera litura]	79	-15.07
sfr-miR-13b-3p	XM_035572961.1	transcription factor cwo isoform X5 [Spodoptera litura]	79	-21.19
sfr-miR-2766-3p	XM_035572961.1	transcription factor cwo isoform X5 [Spodoptera litura]	95	-15.03
sfr-miR-2b-3p_L-2R+1	XM_035572961.1	transcription factor cwo isoform X5 [Spodoptera litura]	91	-21.9
sfr-miR-2c-3p	XM_035572961.1	transcription factor cwo isoform X5 [Spodoptera litura]	80	-43.33
sfr-miR-316-5p_R+2	XM_035572961.1	transcription factor cwo isoform X5 [Spodoptera litura]	96	-11.59
tca-miR-279b-3p_R+1	XM_035572961.1	transcription factor cwo isoform X5 [Spodoptera litura]	85	-12.63
PC-3p-34419_177	XM_035572962.1	transcription factor cwo isoform X5 [Spodoptera litura]	92	-11.38
bmo-miR-305-5p_R+1	XM_035572962.1	transcription factor cwo isoform X5 [Spodoptera litura]	69	-12.35
pxy-miR-2a-3p_R+2	XM_035572962.1	transcription factor cwo isoform X5 [Spodoptera litura]	80	-49.46
pxy-mir-308-p3	XM_035572962.1	transcription factor cwo isoform X5 [Spodoptera litura]	79	-12.13
sfr-miR-10480-5p	XM_035572962.1	transcription factor cwo isoform X5 [Spodoptera litura]	98	-19.85
sfr-miR-11-3p	XM_035572962.1	transcription factor cwo isoform X5 [Spodoptera litura]	79	-15.07
sfr-miR-13b-3p	XM_035572962.1	transcription factor cwo isoform X5 [Spodoptera litura]	79	-21.19
sfr-miR-2766-3p	XM_035572962.1	transcription factor cwo isoform X5 [Spodoptera litura]	95	-15.03
sfr-miR-2b-3p_L-2R+1	XM_035572962.1	transcription factor cwo isoform X5 [Spodoptera litura]	91	-21.9
sfr-miR-2c-3p	XM_035572962.1	transcription factor cwo isoform X5 [Spodoptera litura]	80	-43.33
sfr-miR-316-5p_R+2	XM_035572962.1	transcription factor cwo isoform X5 [Spodoptera litura]	96	-11.59
tca-miR-279b-3p_R+1	XM_035572962.1	transcription factor cwo isoform X5 [Spodoptera litura]	85	-12.63
PC-3p-28537_223	XM_035572963.1	carnitine O-palmitoyltransferase 1, liver isoform [Spodoptera litura]	65	-11.49
PC-3p-29584_213	XM_035572963.1	carnitine O-palmitoyltransferase 1, liver isoform [Spodoptera litura]	87	-10.54
PC-3p-34419_177	XM_035572964.1	transcription factor cwo isoform X5 [Spodoptera litura]	92	-11.38
bmo-miR-305-5p_R+1	XM_035572964.1	transcription factor cwo isoform X5 [Spodoptera litura]	69	-12.35
pxy-miR-2a-3p_R+2	XM_035572964.1	transcription factor cwo isoform X5 [Spodoptera litura]	80	-49.46
pxy-mir-308-p3	XM_035572964.1	transcription factor cwo isoform X5 [Spodoptera litura]	79	-12.13
sfr-miR-10480-5p	XM_035572964.1	transcription factor cwo isoform X5 [Spodoptera litura]	98	-19.85
sfr-miR-11-3p	XM_035572964.1	transcription factor cwo isoform X5 [Spodoptera litura]	79	-15.07
sfr-miR-13b-3p	XM_035572964.1	transcription factor cwo isoform X5 [Spodoptera litura]	79	-21.19
sfr-miR-2766-3p	XM_035572964.1	transcription factor cwo isoform X5 [Spodoptera litura]	95	-15.03
sfr-miR-2b-3p_L-2R+1	XM_035572964.1	transcription factor cwo isoform X5 [Spodoptera litura]	91	-21.9
sfr-miR-2c-3p	XM_035572964.1	transcription factor cwo isoform X5 [Spodoptera litura]	80	-43.33
sfr-miR-316-5p_R+2	XM_035572964.1	transcription factor cwo isoform X5 [Spodoptera litura]	96	-11.59
tca-miR-279b-3p_R+1	XM_035572964.1	transcription factor cwo isoform X5 [Spodoptera litura]	85	-12.63
PC-3p-34419_177	XM_035572965.1	transcription factor cwo isoform X5 [Spodoptera litura]	92	-11.38
bmo-miR-305-5p_R+1	XM_035572965.1	transcription factor cwo isoform X5 [Spodoptera litura]	69	-12.35
pxy-miR-2a-3p_R+2	XM_035572965.1	transcription factor cwo isoform X5 [Spodoptera litura]	80	-49.46
pxy-mir-308-p3	XM_035572965.1	transcription factor cwo isoform X5 [Spodoptera litura]	79	-12.13
sfr-miR-10480-5p	XM_035572965.1	transcription factor cwo isoform X5 [Spodoptera litura]	98	-19.85
sfr-miR-11-3p	XM_035572965.1	transcription factor cwo isoform X5 [Spodoptera litura]	79	-15.07
sfr-miR-13b-3p	XM_035572965.1	transcription factor cwo isoform X5 [Spodoptera litura]	79	-21.19
sfr-miR-2766-3p	XM_035572965.1	transcription factor cwo isoform X5 [Spodoptera litura]	95	-15.03
sfr-miR-2b-3p_L-2R+1	XM_035572965.1	transcription factor cwo isoform X5 [Spodoptera litura]	91	-21.9
sfr-miR-2c-3p	XM_035572965.1	transcription factor cwo isoform X5 [Spodoptera litura]	80	-43.33
sfr-miR-316-5p_R+2	XM_035572965.1	transcription factor cwo isoform X5 [Spodoptera litura]	96	-11.59
tca-miR-279b-3p_R+1	XM_035572965.1	transcription factor cwo isoform X5 [Spodoptera litura]	85	-12.63
PC-3p-42310_134	XM_035572966.1	ADP-ribosylation factor-like protein 8 [Spodoptera litura]	54	-27.67
bmo-mir-12-p5	XM_035572966.1	ADP-ribosylation factor-like protein 8 [Spodoptera litura]	77	-13.5
mse-miR-87	XM_035572966.1	ADP-ribosylation factor-like protein 8 [Spodoptera litura]	73	-40.23
mse-mir-184-p5_1ss20TC	XM_035572966.1	ADP-ribosylation factor-like protein 8 [Spodoptera litura]	66	-12.99
pxy-miR-2a-3p_R+2	XM_035572966.1	ADP-ribosylation factor-like protein 8 [Spodoptera litura]	89	-15.54
pxy-mir-308-p3	XM_035572966.1	ADP-ribosylation factor-like protein 8 [Spodoptera litura]	88	-11.58
sfr-miR-10465-2-3p	XM_035572966.1	ADP-ribosylation factor-like protein 8 [Spodoptera litura]	95	-11.73
sfr-miR-11-3p	XM_035572966.1	ADP-ribosylation factor-like protein 8 [Spodoptera litura]	88	-11.57
sfr-miR-13b-3p	XM_035572966.1	ADP-ribosylation factor-like protein 8 [Spodoptera litura]	88	-20.95
sfr-miR-2c-3p	XM_035572966.1	ADP-ribosylation factor-like protein 8 [Spodoptera litura]	89	-15.54
sfr-miR-316-5p_R+2	XM_035572966.1	ADP-ribosylation factor-like protein 8 [Spodoptera litura]	87	-38.49
PC-3p-2374_2398	XM_035572972.1	kinesin-like protein KIF18A isoform X3 [Spodoptera litura]	67	-16.09
bmo-miR-2766-3p_L+2R+3	XM_035572972.1	kinesin-like protein KIF18A isoform X3 [Spodoptera litura]	81	-15.15
sfr-miR-10485-5p	XM_035572972.1	kinesin-like protein KIF18A isoform X3 [Spodoptera litura]	96	-16.79
sfr-miR-10498-5p	XM_035572972.1	kinesin-like protein KIF18A isoform X3 [Spodoptera litura]	64	-16.81
sfr-miR-2b-5p	XM_035572972.1	kinesin-like protein KIF18A isoform X3 [Spodoptera litura]	97	-30.44
PC-3p-2374_2398	XM_035572973.1	kinesin-like protein KIF18A isoform X3 [Spodoptera litura]	67	-16.09
bmo-miR-2766-3p_L+2R+3	XM_035572973.1	kinesin-like protein KIF18A isoform X3 [Spodoptera litura]	81	-15.15
sfr-miR-10485-5p	XM_035572973.1	kinesin-like protein KIF18A isoform X3 [Spodoptera litura]	96	-16.79
sfr-miR-10498-5p	XM_035572973.1	kinesin-like protein KIF18A isoform X3 [Spodoptera litura]	64	-16.81
sfr-miR-2b-5p	XM_035572973.1	kinesin-like protein KIF18A isoform X3 [Spodoptera litura]	97	-30.44
mse-miR-87	XM_035572974.1	piggyBac transposable element-derived protein 3-like [Trichoplusia ni]	69	-16.67
PC-3p-2374_2398	XM_035572975.1	kinesin-like protein KIF18A isoform X3 [Spodoptera litura]	67	-16.09
bmo-miR-2766-3p_L+2R+3	XM_035572975.1	kinesin-like protein KIF18A isoform X3 [Spodoptera litura]	81	-15.15
sfr-miR-10485-5p	XM_035572975.1	kinesin-like protein KIF18A isoform X3 [Spodoptera litura]	96	-16.79
sfr-miR-10498-5p	XM_035572975.1	kinesin-like protein KIF18A isoform X3 [Spodoptera litura]	64	-16.81
sfr-miR-2b-5p	XM_035572975.1	kinesin-like protein KIF18A isoform X3 [Spodoptera litura]	97	-30.44
PC-3p-2374_2398	XM_035572976.1	kinesin-like protein KIF18A isoform X3 [Spodoptera litura]	67	-16.09
bmo-miR-2766-3p_L+2R+3	XM_035572976.1	kinesin-like protein KIF18A isoform X3 [Spodoptera litura]	81	-15.15
sfr-miR-10485-5p	XM_035572976.1	kinesin-like protein KIF18A isoform X3 [Spodoptera litura]	96	-16.79
sfr-miR-10498-5p	XM_035572976.1	kinesin-like protein KIF18A isoform X3 [Spodoptera litura]	64	-16.81
sfr-miR-2b-5p	XM_035572976.1	kinesin-like protein KIF18A isoform X3 [Spodoptera litura]	97	-30.44
PC-5p-4548_1402	XM_035572977.1	glutathione-S-transferase epsilon class [Spodoptera littoralis]	99	-10.53
PC-3p-15889_429	XM_035572981.1	kinesin-like protein KIF18A isoform X3 [Spodoptera litura]	86	-11.8
PC-3p-2374_2398	XM_035572981.1	kinesin-like protein KIF18A isoform X3 [Spodoptera litura]	66	-16.09
bmo-miR-2766-3p_L+2R+3	XM_035572981.1	kinesin-like protein KIF18A isoform X3 [Spodoptera litura]	81	-32.9
bmo-miR-970-3p	XM_035572981.1	kinesin-like protein KIF18A isoform X3 [Spodoptera litura]	57	-12.87
sfr-miR-10485-5p	XM_035572981.1	kinesin-like protein KIF18A isoform X3 [Spodoptera litura]	96	-31.4
sfr-miR-10498-5p	XM_035572981.1	kinesin-like protein KIF18A isoform X3 [Spodoptera litura]	64	-16.81
sfr-miR-2b-5p	XM_035572981.1	kinesin-like protein KIF18A isoform X3 [Spodoptera litura]	96	-31.56
PC-3p-15889_429	XM_035572982.1	kinesin-like protein KIF18A isoform X3 [Spodoptera litura]	86	-11.8
PC-3p-2374_2398	XM_035572982.1	kinesin-like protein KIF18A isoform X3 [Spodoptera litura]	66	-16.09
bmo-miR-2766-3p_L+2R+3	XM_035572982.1	kinesin-like protein KIF18A isoform X3 [Spodoptera litura]	81	-32.9
bmo-miR-970-3p	XM_035572982.1	kinesin-like protein KIF18A isoform X3 [Spodoptera litura]	57	-12.87
sfr-miR-10485-5p	XM_035572982.1	kinesin-like protein KIF18A isoform X3 [Spodoptera litura]	96	-31.4
sfr-miR-10498-5p	XM_035572982.1	kinesin-like protein KIF18A isoform X3 [Spodoptera litura]	64	-16.81
sfr-miR-2b-5p	XM_035572982.1	kinesin-like protein KIF18A isoform X3 [Spodoptera litura]	96	-31.56
PC-3p-15889_429	XM_035572983.1	kinesin-like protein KIF18A isoform X3 [Spodoptera litura]	86	-11.8
PC-3p-2374_2398	XM_035572983.1	kinesin-like protein KIF18A isoform X3 [Spodoptera litura]	66	-16.09
bmo-miR-2766-3p_L+2R+3	XM_035572983.1	kinesin-like protein KIF18A isoform X3 [Spodoptera litura]	81	-32.9
bmo-miR-970-3p	XM_035572983.1	kinesin-like protein KIF18A isoform X3 [Spodoptera litura]	57	-12.87
sfr-miR-10485-5p	XM_035572983.1	kinesin-like protein KIF18A isoform X3 [Spodoptera litura]	96	-31.4
sfr-miR-10498-5p	XM_035572983.1	kinesin-like protein KIF18A isoform X3 [Spodoptera litura]	64	-16.81
sfr-miR-2b-5p	XM_035572983.1	kinesin-like protein KIF18A isoform X3 [Spodoptera litura]	96	-31.56
PC-3p-15889_429	XM_035572984.1	kinesin-like protein KIF18A isoform X3 [Spodoptera litura]	86	-11.8
PC-3p-2374_2398	XM_035572984.1	kinesin-like protein KIF18A isoform X3 [Spodoptera litura]	66	-16.09
bmo-miR-2766-3p_L+2R+3	XM_035572984.1	kinesin-like protein KIF18A isoform X3 [Spodoptera litura]	81	-32.9
bmo-miR-970-3p	XM_035572984.1	kinesin-like protein KIF18A isoform X3 [Spodoptera litura]	57	-12.87
sfr-miR-10485-5p	XM_035572984.1	kinesin-like protein KIF18A isoform X3 [Spodoptera litura]	96	-31.4
sfr-miR-10498-5p	XM_035572984.1	kinesin-like protein KIF18A isoform X3 [Spodoptera litura]	64	-16.81
sfr-miR-2b-5p	XM_035572984.1	kinesin-like protein KIF18A isoform X3 [Spodoptera litura]	96	-31.56
bmo-mir-12-p5	XM_035572985.1	alpha-1,3-mannosyl-glycoprotein 4-beta-N-acetylglucosaminyltransferase A-like [Spodoptera litura]	78	-10.4
pxy-miR-252	XM_035572985.1	alpha-1,3-mannosyl-glycoprotein 4-beta-N-acetylglucosaminyltransferase A-like [Spodoptera litura]	90	-13.19
tca-miR-252a-5p_R+3	XM_035572985.1	alpha-1,3-mannosyl-glycoprotein 4-beta-N-acetylglucosaminyltransferase A-like [Spodoptera litura]	90	-13.19
PC-5p-65875_70	XM_035572986.1	LOW QUALITY PROTEIN: netrin receptor UNC5B-like [Spodoptera litura]	73	-17.78
sfr-miR-2b-5p	XM_035572986.1	LOW QUALITY PROTEIN: netrin receptor UNC5B-like [Spodoptera litura]	61	-13.69
PC-5p-65875_70	XM_035572987.1	LOW QUALITY PROTEIN: netrin receptor UNC5B-like [Spodoptera litura]	73	-17.78
sfr-miR-2b-5p	XM_035572987.1	LOW QUALITY PROTEIN: netrin receptor UNC5B-like [Spodoptera litura]	61	-13.69
PC-5p-65875_70	XM_035572988.1	LOW QUALITY PROTEIN: netrin receptor UNC5B-like [Spodoptera litura]	73	-17.78
sfr-miR-2b-5p	XM_035572988.1	LOW QUALITY PROTEIN: netrin receptor UNC5B-like [Spodoptera litura]	61	-13.69
PC-3p-15889_429	XM_035572993.1	vesicular glutamate transporter 1 isoform X1 [Spodoptera litura]	79	-14.03
PC-3p-59888_81	XM_035572993.1	vesicular glutamate transporter 1 isoform X1 [Spodoptera litura]	58	-16.54
PC-5p-4548_1402	XM_035572993.1	vesicular glutamate transporter 1 isoform X1 [Spodoptera litura]	61	-39.89
sfr-miR-10491-3p_1ss14CT	XM_035572993.1	vesicular glutamate transporter 1 isoform X1 [Spodoptera litura]	57	-32.43
sfr-miR-10499a-3p	XM_035572993.1	vesicular glutamate transporter 1 isoform X1 [Spodoptera litura]	90	-12.3
sfr-miR-2b-5p	XM_035572993.1	vesicular glutamate transporter 1 isoform X1 [Spodoptera litura]	50	-12.11
bmo-mir-12-p5	XM_035572994.1	alpha-1,3-mannosyl-glycoprotein 4-beta-N-acetylglucosaminyltransferase A-like [Spodoptera litura]	78	-10.4
pxy-miR-252	XM_035572994.1	alpha-1,3-mannosyl-glycoprotein 4-beta-N-acetylglucosaminyltransferase A-like [Spodoptera litura]	90	-13.19
tca-miR-252a-5p_R+3	XM_035572994.1	alpha-1,3-mannosyl-glycoprotein 4-beta-N-acetylglucosaminyltransferase A-like [Spodoptera litura]	90	-13.19
PC-3p-42310_134	XM_035573004.1	tubulin alpha-8 chain-like isoform X2 [Spodoptera litura]	77	-15.72
bmo-mir-12-p5	XM_035573004.1	tubulin alpha-8 chain-like isoform X2 [Spodoptera litura]	61	-10.55
PC-3p-42310_134	XM_035573005.1	tubulin alpha-8 chain-like isoform X2 [Spodoptera litura]	77	-15.72
bmo-mir-12-p5	XM_035573005.1	tubulin alpha-8 chain-like isoform X2 [Spodoptera litura]	61	-10.55
PC-3p-15889_429	XM_035573006.1	elongation of very long chain fatty acids protein AAEL008004-like isoform X1 [Spodoptera litura]	85	-32.72
PC-3p-28537_223	XM_035573006.1	elongation of very long chain fatty acids protein AAEL008004-like isoform X1 [Spodoptera litura]	93	-15.69
PC-3p-34419_177	XM_035573006.1	elongation of very long chain fatty acids protein AAEL008004-like isoform X1 [Spodoptera litura]	88	-14.71
bmo-miR-282-5p_L-3R-2	XM_035573006.1	elongation of very long chain fatty acids protein AAEL008004-like isoform X1 [Spodoptera litura]	74	-12.43
bmo-miR-305-5p_R+1	XM_035573006.1	elongation of very long chain fatty acids protein AAEL008004-like isoform X1 [Spodoptera litura]	86	-12.41
mse-miR-87	XM_035573006.1	elongation of very long chain fatty acids protein AAEL008004-like isoform X1 [Spodoptera litura]	98	-27.09
sfr-miR-11-3p	XM_035573006.1	elongation of very long chain fatty acids protein AAEL008004-like isoform X1 [Spodoptera litura]	53	-10.26
sfr-miR-34-5p	XM_035573007.1	type I inositol 3,4-bisphosphate 4-phosphatase [Spodoptera litura]	90	-22.8
PC-3p-15889_429	XM_035573008.1	elongation of very long chain fatty acids protein AAEL008004-like isoform X1 [Spodoptera litura]	85	-32.72
PC-3p-28537_223	XM_035573008.1	elongation of very long chain fatty acids protein AAEL008004-like isoform X1 [Spodoptera litura]	93	-15.69
PC-3p-34419_177	XM_035573008.1	elongation of very long chain fatty acids protein AAEL008004-like isoform X1 [Spodoptera litura]	88	-14.71
bmo-miR-282-5p_L-3R-2	XM_035573008.1	elongation of very long chain fatty acids protein AAEL008004-like isoform X1 [Spodoptera litura]	74	-12.43
bmo-miR-305-5p_R+1	XM_035573008.1	elongation of very long chain fatty acids protein AAEL008004-like isoform X1 [Spodoptera litura]	86	-12.41
mse-miR-87	XM_035573008.1	elongation of very long chain fatty acids protein AAEL008004-like isoform X1 [Spodoptera litura]	98	-27.09
sfr-miR-11-3p	XM_035573008.1	elongation of very long chain fatty acids protein AAEL008004-like isoform X1 [Spodoptera litura]	53	-10.26
bmo-miR-2766-3p_L+2R+3	XM_035573009.1	uncharacterized protein LOC111349538 [Spodoptera litura]	83	-19.28
sfr-miR-2766-3p	XM_035573009.1	uncharacterized protein LOC111349538 [Spodoptera litura]	99	-18.59
sfr-miR-307-3p_R+2	XM_035573009.1	uncharacterized protein LOC111349538 [Spodoptera litura]	82	-17.86
PC-3p-59888_81	XM_035573016.1	type I inositol 3,4-bisphosphate 4-phosphatase [Spodoptera litura]	57	-22.41
PC-3p-7951_849	XM_035573016.1	type I inositol 3,4-bisphosphate 4-phosphatase [Spodoptera litura]	58	-16.79
PC-5p-4548_1402	XM_035573016.1	type I inositol 3,4-bisphosphate 4-phosphatase [Spodoptera litura]	79	-38.97
bmo-miR-100	XM_035573016.1	type I inositol 3,4-bisphosphate 4-phosphatase [Spodoptera litura]	95	-20.62
bmo-miR-305-5p_R+1	XM_035573016.1	type I inositol 3,4-bisphosphate 4-phosphatase [Spodoptera litura]	58	-64.85
pxy-miR-252	XM_035573016.1	type I inositol 3,4-bisphosphate 4-phosphatase [Spodoptera litura]	75	-121.09
sfr-miR-10465-3p_R+1	XM_035573016.1	type I inositol 3,4-bisphosphate 4-phosphatase [Spodoptera litura]	50	-16.89
sfr-miR-10491-3p_1ss14CT	XM_035573016.1	type I inositol 3,4-bisphosphate 4-phosphatase [Spodoptera litura]	57	-22.71
sfr-miR-10491-3p_L-1_1ss14CT	XM_035573016.1	type I inositol 3,4-bisphosphate 4-phosphatase [Spodoptera litura]	84	-15.14
sfr-miR-2a-5p_R+1	XM_035573016.1	type I inositol 3,4-bisphosphate 4-phosphatase [Spodoptera litura]	80	-10.77
sfr-miR-2b-3p_L-2R+1	XM_035573016.1	type I inositol 3,4-bisphosphate 4-phosphatase [Spodoptera litura]	99	-22.24
sfr-miR-2b-5p	XM_035573016.1	type I inositol 3,4-bisphosphate 4-phosphatase [Spodoptera litura]	70	-22.93
tca-miR-252a-5p_R+3	XM_035573016.1	type I inositol 3,4-bisphosphate 4-phosphatase [Spodoptera litura]	75	-134.06
bmo-miR-184-3p_L-2	XM_035573029.1	elongation of very long chain fatty acids protein 7-like [Spodoptera litura]	90	-19.53
bmo-miR-184-3p_L-2	XM_035573030.1	elongation of very long chain fatty acids protein 7-like [Spodoptera litura]	90	-19.53
bmo-miR-277-3p_R+1	XM_035573031.1	period circadian protein isoform X9 [Spodoptera litura]	98	-26.23
bmo-miR-278-5p_R+2	XM_035573031.1	period circadian protein isoform X9 [Spodoptera litura]	72	-19.15
bmo-miR-305-5p_R+1	XM_035573031.1	period circadian protein isoform X9 [Spodoptera litura]	56	-13.35
pxy-miR-2a-3p_R+2	XM_035573031.1	period circadian protein isoform X9 [Spodoptera litura]	93	-13.27
pxy-mir-308-p3	XM_035573031.1	period circadian protein isoform X9 [Spodoptera litura]	93	-11.21
sfr-miR-11-3p	XM_035573031.1	period circadian protein isoform X9 [Spodoptera litura]	93	-13.53
sfr-miR-13b-3p	XM_035573031.1	period circadian protein isoform X9 [Spodoptera litura]	93	-32.73
sfr-miR-2c-3p	XM_035573031.1	period circadian protein isoform X9 [Spodoptera litura]	93	-12.61
sfr-miR-307-3p_R+2	XM_035573031.1	period circadian protein isoform X9 [Spodoptera litura]	51	-14.68
tca-miR-279b-3p_R+1	XM_035573031.1	period circadian protein isoform X9 [Spodoptera litura]	54	-42.36
bmo-miR-184-3p_L-2	XM_035573033.1	E3 ubiquitin-protein ligase NRDP1 [Helicoverpa armigera]	75	-16.99
bmo-mir-12-p5	XM_035573034.1	endocuticle structural glycoprotein ABD-5-like [Helicoverpa armigera]	74	-10.91
sfr-miR-10485-5p	XM_035573037.1	uncharacterized protein LOC111349764 [Spodoptera litura]	98	-14.4
mse-miR-981	XM_035573038.1	cuticle protein 19-like [Spodoptera litura]	82	-22.94
sfr-miR-2b-5p	XM_035573038.1	cuticle protein 19-like [Spodoptera litura]	96	-13.62
pxy-miR-2a-3p_R+2	XM_035573039.1	cuticle protein 19-like [Spodoptera litura]	97	-14.41
pxy-mir-308-p3	XM_035573039.1	cuticle protein 19-like [Spodoptera litura]	97	-18.22
sfr-miR-11-3p	XM_035573039.1	cuticle protein 19-like [Spodoptera litura]	97	-15.22
sfr-miR-13b-3p	XM_035573039.1	cuticle protein 19-like [Spodoptera litura]	97	-19.1
sfr-miR-2c-3p	XM_035573039.1	cuticle protein 19-like [Spodoptera litura]	97	-14.41
bmo-mir-12-p5	XM_035573041.1	retinol dehydrogenase 11-like [Spodoptera litura]	99	-14.58
bmo-mir-12-p5	XM_035573042.1	retinol dehydrogenase 13-like [Spodoptera litura]	99	-14.58
PC-3p-28537_223	XM_035573043.1	transmembrane protein 208 [Spodoptera litura]	58	-20.97
PC-3p-29770_212	XM_035573043.1	transmembrane protein 208 [Spodoptera litura]	93	-20.35
PC-3p-34419_177	XM_035573044.1	retinol dehydrogenase 13-like [Spodoptera litura]	88	-10.29
bmo-mir-12-p5	XM_035573044.1	retinol dehydrogenase 13-like [Spodoptera litura]	97	-14.63
sfr-miR-2b-5p	XM_035573044.1	retinol dehydrogenase 13-like [Spodoptera litura]	77	-12.7
bmo-miR-970-3p	XM_035573046.1	zonadhesin-like [Spodoptera litura]	80	-14.59
sfr-miR-2766-3p	XM_035573046.1	zonadhesin-like [Spodoptera litura]	58	-30.96
bmo-miR-970-3p	XM_035573047.1	zonadhesin-like [Spodoptera litura]	80	-14.59
sfr-miR-2766-3p	XM_035573047.1	zonadhesin-like [Spodoptera litura]	58	-30.96
bmo-miR-970-3p	XM_035573048.1	zonadhesin-like [Spodoptera litura]	80	-14.59
sfr-miR-2766-3p	XM_035573048.1	zonadhesin-like [Spodoptera litura]	58	-30.96
sfr-miR-34-3p_L-1R+1	XM_035573050.1	uncharacterized protein LOC111349511 isoform X2 [Spodoptera litura]	99	-11.95
sfr-miR-34-3p_L-1R+1	XM_035573051.1	uncharacterized protein LOC111349511 isoform X2 [Spodoptera litura]	99	-11.95
pxy-miR-2a-3p_R+2	XM_035573053.1	dual specificity protein phosphatase 14-like [Spodoptera litura]	86	-16.92
sfr-miR-11-3p	XM_035573053.1	dual specificity protein phosphatase 14-like [Spodoptera litura]	83	-17.55
sfr-miR-13b-3p	XM_035573053.1	dual specificity protein phosphatase 14-like [Spodoptera litura]	85	-17.69
sfr-miR-2766-3p	XM_035573053.1	dual specificity protein phosphatase 14-like [Spodoptera litura]	98	-14.36
sfr-miR-2c-3p	XM_035573053.1	dual specificity protein phosphatase 14-like [Spodoptera litura]	86	-16.92
sfr-miR-2b-5p	XM_035573054.1	sodium/potassium/calcium exchanger 5 isoform X2 [Spodoptera litura]	95	-11.75
bmo-miR-2766-3p_L+2R+3	XM_035573057.1	elongation of very long chain fatty acids protein 7-like isoform X1 [Spodoptera litura]	76	-17.31
sfr-miR-10465-3p_R+1	XM_035573057.1	elongation of very long chain fatty acids protein 7-like isoform X1 [Spodoptera litura]	85	-17.71
sfr-miR-316-3p_R+1	XM_035573057.1	elongation of very long chain fatty acids protein 7-like isoform X1 [Spodoptera litura]	81	-14.18
bmo-miR-2766-3p_L+2R+3	XM_035573058.1	elongation of very long chain fatty acids protein 7-like isoform X1 [Spodoptera litura]	76	-17.31
sfr-miR-10465-3p_R+1	XM_035573058.1	elongation of very long chain fatty acids protein 7-like isoform X1 [Spodoptera litura]	85	-17.71
sfr-miR-316-3p_R+1	XM_035573058.1	elongation of very long chain fatty acids protein 7-like isoform X1 [Spodoptera litura]	81	-14.18
PC-3p-29584_213	XM_035573060.1	protein FAM107B [Helicoverpa armigera]	84	-11.74
PC-3p-42310_134	XM_035573060.1	protein FAM107B [Helicoverpa armigera]	90	-11.56
bmo-miR-305-5p_R+1	XM_035573060.1	protein FAM107B [Helicoverpa armigera]	96	-12.37
bmo-miR-79-5p	XM_035573060.1	protein FAM107B [Helicoverpa armigera]	75	-14.7
bmo-mir-12-p5	XM_035573060.1	protein FAM107B [Helicoverpa armigera]	65	-13.55
pxy-miR-2a-3p_R+2	XM_035573060.1	protein FAM107B [Helicoverpa armigera]	71	-15.6
pxy-mir-308-p3	XM_035573060.1	protein FAM107B [Helicoverpa armigera]	59	-15.69
sfr-miR-10458-3p	XM_035573060.1	protein FAM107B [Helicoverpa armigera]	73	-14.24
sfr-miR-13b-3p	XM_035573060.1	protein FAM107B [Helicoverpa armigera]	71	-12.53
sfr-miR-2c-3p	XM_035573060.1	protein FAM107B [Helicoverpa armigera]	71	-15.6
sfr-miR-2b-5p	XM_035573061.1	sodium/potassium/calcium exchanger 5 isoform X2 [Spodoptera litura]	95	-11.75
bmo-miR-277-3p_R+1	XM_035573062.1	GATA zinc finger domain-containing protein 14-like isoform X2 [Spodoptera litura]	71	-10.02
bmo-miR-277-3p_R+1	XM_035573063.1	GATA zinc finger domain-containing protein 14-like isoform X2 [Spodoptera litura]	71	-10.02
pxy-miR-2a-3p_R+2	XM_035573066.1	uncharacterized protein LOC111349745 [Spodoptera litura]	99	-12.65
pxy-mir-308-p3	XM_035573066.1	uncharacterized protein LOC111349745 [Spodoptera litura]	99	-14.77
sfr-miR-11-3p	XM_035573066.1	uncharacterized protein LOC111349745 [Spodoptera litura]	99	-15.56
sfr-miR-13b-3p	XM_035573066.1	uncharacterized protein LOC111349745 [Spodoptera litura]	99	-16.87
sfr-miR-2c-3p	XM_035573066.1	uncharacterized protein LOC111349745 [Spodoptera litura]	99	-12.65
bmo-miR-277-3p_R+1	XM_035573067.1	protein aurora borealis [Spodoptera litura]	99	-12.7
sfr-miR-10485-5p	XM_035573067.1	protein aurora borealis [Spodoptera litura]	76	-15.13
sfr-miR-2b-5p	XM_035573069.1	sodium/potassium/calcium exchanger 5 isoform X2 [Spodoptera litura]	94	-11.75
PC-3p-15889_429	XM_035573070.1	calcium/calmodulin-dependent protein kinase type II alpha chain [Spodoptera litura]	69	-40.28
PC-3p-7951_849	XM_035573070.1	calcium/calmodulin-dependent protein kinase type II alpha chain [Spodoptera litura]	88	-14.71
PC-5p-65875_70	XM_035573070.1	calcium/calmodulin-dependent protein kinase type II alpha chain [Spodoptera litura]	54	-54.92
bmo-miR-277-3p_R+1	XM_035573070.1	calcium/calmodulin-dependent protein kinase type II alpha chain [Spodoptera litura]	76	-11.85
pxy-miR-252	XM_035573070.1	calcium/calmodulin-dependent protein kinase type II alpha chain [Spodoptera litura]	93	-20.32
sfr-miR-10480-5p	XM_035573070.1	calcium/calmodulin-dependent protein kinase type II alpha chain [Spodoptera litura]	95	-14.19
sfr-miR-316-3p_R+1	XM_035573070.1	calcium/calmodulin-dependent protein kinase type II alpha chain [Spodoptera litura]	59	-12.7
tca-miR-252a-5p_R+3	XM_035573070.1	calcium/calmodulin-dependent protein kinase type II alpha chain [Spodoptera litura]	93	-20.32
PC-3p-15889_429	XM_035573071.1	calcium/calmodulin-dependent protein kinase type II alpha chain [Spodoptera litura]	69	-40.28
PC-3p-7951_849	XM_035573071.1	calcium/calmodulin-dependent protein kinase type II alpha chain [Spodoptera litura]	88	-14.71
PC-5p-65875_70	XM_035573071.1	calcium/calmodulin-dependent protein kinase type II alpha chain [Spodoptera litura]	54	-54.92
bmo-miR-277-3p_R+1	XM_035573071.1	calcium/calmodulin-dependent protein kinase type II alpha chain [Spodoptera litura]	76	-11.85
pxy-miR-252	XM_035573071.1	calcium/calmodulin-dependent protein kinase type II alpha chain [Spodoptera litura]	93	-20.32
sfr-miR-10480-5p	XM_035573071.1	calcium/calmodulin-dependent protein kinase type II alpha chain [Spodoptera litura]	95	-14.19
sfr-miR-316-3p_R+1	XM_035573071.1	calcium/calmodulin-dependent protein kinase type II alpha chain [Spodoptera litura]	59	-12.7
tca-miR-252a-5p_R+3	XM_035573071.1	calcium/calmodulin-dependent protein kinase type II alpha chain [Spodoptera litura]	93	-20.32
sfr-miR-307-3p_R+2	XM_035573072.1	uncharacterized protein LOC111349221 [Spodoptera litura]	98	-20.53
sfr-miR-2b-5p	XM_035573077.1	sodium/potassium/calcium exchanger 5 isoform X2 [Spodoptera litura]	94	-11.75
pxy-miR-2a-3p_R+2	XM_035573078.1	adult-specific cuticular protein ACP-20-like [Spodoptera litura]	88	-27.3
pxy-mir-308-p3	XM_035573078.1	adult-specific cuticular protein ACP-20-like [Spodoptera litura]	87	-10.17
sfr-miR-11-3p	XM_035573078.1	adult-specific cuticular protein ACP-20-like [Spodoptera litura]	88	-26.24
sfr-miR-13b-3p	XM_035573078.1	adult-specific cuticular protein ACP-20-like [Spodoptera litura]	88	-26.68
sfr-miR-2c-3p	XM_035573078.1	adult-specific cuticular protein ACP-20-like [Spodoptera litura]	88	-27.3
PC-3p-29584_213	XM_035573084.1	lebercilin-like protein [Spodoptera litura]	91	-14.59
bmo-miR-305-5p_R+1	XM_035573084.1	lebercilin-like protein [Spodoptera litura]	57	-16.63
pxy-miR-252	XM_035573084.1	lebercilin-like protein [Spodoptera litura]	73	-31.14
sfr-miR-10480-5p	XM_035573084.1	lebercilin-like protein [Spodoptera litura]	70	-14.48
sfr-miR-2b-3p_L-2R+1	XM_035573084.1	lebercilin-like protein [Spodoptera litura]	76	-19.94
sfr-miR-2b-5p	XM_035573084.1	lebercilin-like protein [Spodoptera litura]	60	-17.25
tca-miR-252a-5p_R+3	XM_035573084.1	lebercilin-like protein [Spodoptera litura]	73	-32.82
bmo-miR-100	XM_035573086.1	cytochrome P450 4V2-like [Spodoptera litura]	92	-15.42
pxy-miR-252	XM_035573086.1	cytochrome P450 4V2-like [Spodoptera litura]	55	-18.22
tca-miR-252a-5p_R+3	XM_035573086.1	cytochrome P450 4V2-like [Spodoptera litura]	55	-18.22
bmo-miR-79-5p	XM_035573087.1	cytochrome P450 4V2-like [Spodoptera litura]	86	-33.96
PC-3p-13219_519	XM_035573088.1	sodium/potassium/calcium exchanger 4-like [Spodoptera litura]	55	-13.59
pxy-miR-252	XM_035573088.1	sodium/potassium/calcium exchanger 4-like [Spodoptera litura]	83	-23.96
tca-miR-252a-5p_R+3	XM_035573088.1	sodium/potassium/calcium exchanger 4-like [Spodoptera litura]	82	-23.96
tcf-miR-8-5p	XM_035573088.1	sodium/potassium/calcium exchanger 4-like [Spodoptera litura]	63	-10.79
pxy-miR-2a-3p_R+2	XM_035573089.1	uncharacterized protein LOC111349300 isoform X4 [Spodoptera litura]	78	-14.69
pxy-mir-308-p3	XM_035573089.1	uncharacterized protein LOC111349300 isoform X4 [Spodoptera litura]	77	-38.28
sfr-miR-10458-3p	XM_035573089.1	uncharacterized protein LOC111349300 isoform X4 [Spodoptera litura]	73	-12.94
sfr-miR-11-3p	XM_035573089.1	uncharacterized protein LOC111349300 isoform X4 [Spodoptera litura]	78	-13.22
sfr-miR-13b-3p	XM_035573089.1	uncharacterized protein LOC111349300 isoform X4 [Spodoptera litura]	75	-13.59
sfr-miR-2b-5p	XM_035573089.1	uncharacterized protein LOC111349300 isoform X4 [Spodoptera litura]	89	-10.51
sfr-miR-2c-3p	XM_035573089.1	uncharacterized protein LOC111349300 isoform X4 [Spodoptera litura]	78	-14.52
pxy-miR-2a-3p_R+2	XM_035573090.1	uncharacterized protein LOC111349300 isoform X4 [Spodoptera litura]	78	-14.69
pxy-mir-308-p3	XM_035573090.1	uncharacterized protein LOC111349300 isoform X4 [Spodoptera litura]	77	-38.28
sfr-miR-10458-3p	XM_035573090.1	uncharacterized protein LOC111349300 isoform X4 [Spodoptera litura]	73	-12.94
sfr-miR-11-3p	XM_035573090.1	uncharacterized protein LOC111349300 isoform X4 [Spodoptera litura]	78	-13.22
sfr-miR-13b-3p	XM_035573090.1	uncharacterized protein LOC111349300 isoform X4 [Spodoptera litura]	75	-13.59
sfr-miR-2b-5p	XM_035573090.1	uncharacterized protein LOC111349300 isoform X4 [Spodoptera litura]	89	-10.51
sfr-miR-2c-3p	XM_035573090.1	uncharacterized protein LOC111349300 isoform X4 [Spodoptera litura]	78	-14.52
pxy-miR-2a-3p_R+2	XM_035573091.1	uncharacterized protein LOC111349300 isoform X4 [Spodoptera litura]	78	-14.69
pxy-mir-308-p3	XM_035573091.1	uncharacterized protein LOC111349300 isoform X4 [Spodoptera litura]	77	-38.28
sfr-miR-10458-3p	XM_035573091.1	uncharacterized protein LOC111349300 isoform X4 [Spodoptera litura]	73	-12.94
sfr-miR-11-3p	XM_035573091.1	uncharacterized protein LOC111349300 isoform X4 [Spodoptera litura]	78	-13.22
sfr-miR-13b-3p	XM_035573091.1	uncharacterized protein LOC111349300 isoform X4 [Spodoptera litura]	75	-13.59
sfr-miR-2b-5p	XM_035573091.1	uncharacterized protein LOC111349300 isoform X4 [Spodoptera litura]	89	-10.51
sfr-miR-2c-3p	XM_035573091.1	uncharacterized protein LOC111349300 isoform X4 [Spodoptera litura]	78	-14.52
pxy-miR-2a-3p_R+2	XM_035573092.1	uncharacterized protein LOC111349300 isoform X4 [Spodoptera litura]	78	-14.69
pxy-mir-308-p3	XM_035573092.1	uncharacterized protein LOC111349300 isoform X4 [Spodoptera litura]	77	-38.28
sfr-miR-10458-3p	XM_035573092.1	uncharacterized protein LOC111349300 isoform X4 [Spodoptera litura]	73	-12.94
sfr-miR-11-3p	XM_035573092.1	uncharacterized protein LOC111349300 isoform X4 [Spodoptera litura]	78	-13.22
sfr-miR-13b-3p	XM_035573092.1	uncharacterized protein LOC111349300 isoform X4 [Spodoptera litura]	75	-13.59
sfr-miR-2b-5p	XM_035573092.1	uncharacterized protein LOC111349300 isoform X4 [Spodoptera litura]	89	-10.51
sfr-miR-2c-3p	XM_035573092.1	uncharacterized protein LOC111349300 isoform X4 [Spodoptera litura]	78	-14.52
pxy-miR-2a-3p_R+2	XM_035573093.1	uncharacterized protein LOC111349300 isoform X4 [Spodoptera litura]	78	-14.69
pxy-mir-308-p3	XM_035573093.1	uncharacterized protein LOC111349300 isoform X4 [Spodoptera litura]	77	-38.28
sfr-miR-10458-3p	XM_035573093.1	uncharacterized protein LOC111349300 isoform X4 [Spodoptera litura]	73	-12.94
sfr-miR-11-3p	XM_035573093.1	uncharacterized protein LOC111349300 isoform X4 [Spodoptera litura]	78	-13.22
sfr-miR-13b-3p	XM_035573093.1	uncharacterized protein LOC111349300 isoform X4 [Spodoptera litura]	75	-13.59
sfr-miR-2b-5p	XM_035573093.1	uncharacterized protein LOC111349300 isoform X4 [Spodoptera litura]	89	-10.51
sfr-miR-2c-3p	XM_035573093.1	uncharacterized protein LOC111349300 isoform X4 [Spodoptera litura]	78	-14.52
PC-5p-4548_1402	XM_035573094.1	uracil phosphoribosyltransferase homolog [Spodoptera litura]	83	-19.64
bmo-miR-277-3p_R+1	XM_035573094.1	uracil phosphoribosyltransferase homolog [Spodoptera litura]	68	-33.51
sfr-miR-2b-5p	XM_035573094.1	uracil phosphoribosyltransferase homolog [Spodoptera litura]	86	-11.49
PC-5p-65875_70	XM_035573102.1	SET and MYND domain-containing protein 4-like isoform X2 [Spodoptera litura]	73	-38
PC-5p-73759_58	XM_035573102.1	SET and MYND domain-containing protein 4-like isoform X2 [Spodoptera litura]	54	-13.6
mse-mir-184-p5_1ss20TC	XM_035573102.1	SET and MYND domain-containing protein 4-like isoform X2 [Spodoptera litura]	79	-28.46
pxy-miR-2a-3p_R+2	XM_035573102.1	SET and MYND domain-containing protein 4-like isoform X2 [Spodoptera litura]	78	-40.96
pxy-mir-308-p3	XM_035573102.1	SET and MYND domain-containing protein 4-like isoform X2 [Spodoptera litura]	72	-59.7
sfr-miR-11-3p	XM_035573102.1	SET and MYND domain-containing protein 4-like isoform X2 [Spodoptera litura]	75	-42.56
sfr-miR-13b-3p	XM_035573102.1	SET and MYND domain-containing protein 4-like isoform X2 [Spodoptera litura]	78	-24.32
sfr-miR-2b-5p	XM_035573102.1	SET and MYND domain-containing protein 4-like isoform X2 [Spodoptera litura]	72	-12.66
sfr-miR-2c-3p	XM_035573102.1	SET and MYND domain-containing protein 4-like isoform X2 [Spodoptera litura]	78	-40.96
sfr-miR-34-5p	XM_035573102.1	SET and MYND domain-containing protein 4-like isoform X2 [Spodoptera litura]	70	-70.51
tcf-miR-8-5p	XM_035573109.1	protein spaetzle 5 [Spodoptera litura]	99	-24.05
PC-3p-28537_223	XM_035573110.1	transmembrane protease serine 12 [Spodoptera litura]	53	-12.06
bmo-miR-277-3p_R+1	XM_035573111.1	period circadian protein isoform X9 [Spodoptera litura]	98	-26.23
bmo-miR-278-5p_R+2	XM_035573111.1	period circadian protein isoform X9 [Spodoptera litura]	72	-19.15
bmo-miR-305-5p_R+1	XM_035573111.1	period circadian protein isoform X9 [Spodoptera litura]	56	-13.35
pxy-miR-2a-3p_R+2	XM_035573111.1	period circadian protein isoform X9 [Spodoptera litura]	93	-13.27
pxy-mir-308-p3	XM_035573111.1	period circadian protein isoform X9 [Spodoptera litura]	93	-11.21
sfr-miR-11-3p	XM_035573111.1	period circadian protein isoform X9 [Spodoptera litura]	93	-13.53
sfr-miR-13b-3p	XM_035573111.1	period circadian protein isoform X9 [Spodoptera litura]	93	-32.73
sfr-miR-2c-3p	XM_035573111.1	period circadian protein isoform X9 [Spodoptera litura]	93	-12.61
sfr-miR-307-3p_R+2	XM_035573111.1	period circadian protein isoform X9 [Spodoptera litura]	51	-14.68
tca-miR-279b-3p_R+1	XM_035573111.1	period circadian protein isoform X9 [Spodoptera litura]	54	-42.36
PC-5p-65875_70	XM_035573112.1	SET and MYND domain-containing protein 4-like isoform X2 [Spodoptera litura]	73	-38
PC-5p-73759_58	XM_035573112.1	SET and MYND domain-containing protein 4-like isoform X2 [Spodoptera litura]	54	-13.6
mse-mir-184-p5_1ss20TC	XM_035573112.1	SET and MYND domain-containing protein 4-like isoform X2 [Spodoptera litura]	79	-28.46
pxy-miR-2a-3p_R+2	XM_035573112.1	SET and MYND domain-containing protein 4-like isoform X2 [Spodoptera litura]	78	-40.96
pxy-mir-308-p3	XM_035573112.1	SET and MYND domain-containing protein 4-like isoform X2 [Spodoptera litura]	72	-59.7
sfr-miR-11-3p	XM_035573112.1	SET and MYND domain-containing protein 4-like isoform X2 [Spodoptera litura]	75	-42.56
sfr-miR-13b-3p	XM_035573112.1	SET and MYND domain-containing protein 4-like isoform X2 [Spodoptera litura]	78	-24.32
sfr-miR-2b-5p	XM_035573112.1	SET and MYND domain-containing protein 4-like isoform X2 [Spodoptera litura]	72	-12.66
sfr-miR-2c-3p	XM_035573112.1	SET and MYND domain-containing protein 4-like isoform X2 [Spodoptera litura]	78	-40.96
sfr-miR-34-5p	XM_035573112.1	SET and MYND domain-containing protein 4-like isoform X2 [Spodoptera litura]	70	-70.51
bmo-miR-305-5p_R+1	XM_035573114.1	proteoglycan 4-like isoform X4 [Spodoptera litura]	82	-12
sfr-miR-10465-3p_R+1	XM_035573114.1	proteoglycan 4-like isoform X4 [Spodoptera litura]	88	-13.6
tca-miR-279b-3p_R+1	XM_035573115.1	uncharacterized protein LOC111349161 [Spodoptera litura]	75	-14.57
sfr-miR-10498-5p	XM_035573119.1	uncharacterized protein LOC111349398 [Spodoptera litura]	99	-17.57
bmo-miR-2766-3p_L+2R+3	XM_035573120.1	cuticle protein 8-like [Spodoptera litura]	73	-17.54
pxy-miR-2a-3p_R+2	XM_035573120.1	cuticle protein 8-like [Spodoptera litura]	56	-18.65
sfr-miR-11-3p	XM_035573120.1	cuticle protein 8-like [Spodoptera litura]	70	-18.06
sfr-miR-2c-3p	XM_035573120.1	cuticle protein 8-like [Spodoptera litura]	56	-18.65
sfr-miR-11-3p	XM_035573123.1	cuticle protein 19-like [Spodoptera litura]	77	-13.73
pxy-miR-2a-3p_R+2	XM_035573125.1	cuticle protein 8-like [Spodoptera litura]	99	-12.04
pxy-mir-308-p3	XM_035573125.1	cuticle protein 8-like [Spodoptera litura]	99	-13.17
sfr-miR-13b-3p	XM_035573125.1	cuticle protein 8-like [Spodoptera litura]	99	-10.96
sfr-miR-2c-3p	XM_035573125.1	cuticle protein 8-like [Spodoptera litura]	99	-12.04
mse-miR-87	XM_035573130.1	peptidyl-prolyl cis-trans isomerase-like 1 [Spodoptera litura]	95	-13.46
PC-3p-15889_429	XM_035573142.1	glycerol kinase [Spodoptera litura]	80	-36.39
PC-3p-53787_96	XM_035573142.1	glycerol kinase [Spodoptera litura]	81	-12.88
PC-3p-59888_81	XM_035573142.1	glycerol kinase [Spodoptera litura]	99	-11.44
PC-3p-7951_849	XM_035573142.1	glycerol kinase [Spodoptera litura]	67	-23.72
bmo-miR-2766-3p_L+2R+3	XM_035573142.1	glycerol kinase [Spodoptera litura]	98	-13.84
bmo-miR-2779_1ss2TA	XM_035573142.1	glycerol kinase [Spodoptera litura]	83	-15.96
bmo-miR-305-5p_R+1	XM_035573142.1	glycerol kinase [Spodoptera litura]	90	-37.61
mse-miR-981	XM_035573142.1	glycerol kinase [Spodoptera litura]	83	-16.17
pxy-miR-2a-3p_R+2	XM_035573142.1	glycerol kinase [Spodoptera litura]	52	-50.3
pxy-mir-308-p3	XM_035573142.1	glycerol kinase [Spodoptera litura]	68	-39.18
sfr-miR-10458-3p	XM_035573142.1	glycerol kinase [Spodoptera litura]	64	-13.64
sfr-miR-10491-3p_1ss14CT	XM_035573142.1	glycerol kinase [Spodoptera litura]	99	-21.8
sfr-miR-10491-3p_L-1_1ss14CT	XM_035573142.1	glycerol kinase [Spodoptera litura]	67	-12.77
sfr-miR-10491-3p_R-3_1ss14CT	XM_035573142.1	glycerol kinase [Spodoptera litura]	99	-11.44
sfr-miR-11-3p	XM_035573142.1	glycerol kinase [Spodoptera litura]	60	-16.6
sfr-miR-13b-3p	XM_035573142.1	glycerol kinase [Spodoptera litura]	67	-50.52
sfr-miR-2c-3p	XM_035573142.1	glycerol kinase [Spodoptera litura]	52	-49.73
sfr-miR-316-5p_R+2	XM_035573142.1	glycerol kinase [Spodoptera litura]	69	-10.4
sfr-miR-932-5p	XM_035573142.1	glycerol kinase [Spodoptera litura]	68	-28.12
bmo-miR-184-3p_L-2	XM_035573143.1	elongation of very long chain fatty acids protein 7-like [Spodoptera litura]	89	-19.53
bmo-miR-184-3p_L-2	XM_035573144.1	elongation of very long chain fatty acids protein 7-like [Spodoptera litura]	89	-19.53
bmo-miR-184-3p_L-2	XM_035573145.1	elongation of very long chain fatty acids protein 7-like [Spodoptera litura]	89	-19.53
bmo-miR-184-3p_L-2	XM_035573146.1	elongation of very long chain fatty acids protein 7-like [Spodoptera litura]	89	-19.53
PC-5p-65875_70	XM_035573147.1	uncharacterized protein LOC110384183 [Helicoverpa armigera]	89	-31.79
sfr-miR-2766-3p	XM_035573147.1	uncharacterized protein LOC110384183 [Helicoverpa armigera]	73	-18.46
sfr-miR-10485-5p	XM_035573149.1	uncharacterized protein LOC111349764 [Spodoptera litura]	97	-14.4
sfr-miR-316-5p_R+2	XM_035573149.1	uncharacterized protein LOC111349764 [Spodoptera litura]	87	-11.52
pxy-miR-2a-3p_R+2	XM_035573150.1	cuticle protein 19-like [Spodoptera litura]	97	-14.41
pxy-mir-308-p3	XM_035573150.1	cuticle protein 19-like [Spodoptera litura]	97	-18.22
sfr-miR-11-3p	XM_035573150.1	cuticle protein 19-like [Spodoptera litura]	97	-15.22
sfr-miR-13b-3p	XM_035573150.1	cuticle protein 19-like [Spodoptera litura]	98	-19.1
sfr-miR-2c-3p	XM_035573150.1	cuticle protein 19-like [Spodoptera litura]	97	-14.41
bmo-miR-305-5p_R+1	XM_035573155.1	integrator complex subunit 5 isoform X2 [Spodoptera litura]	94	-14.22
bmo-miR-305-5p_R+1	XM_035573156.1	integrator complex subunit 5 isoform X2 [Spodoptera litura]	94	-14.22
sfr-miR-2b-5p	XM_035573157.1	PDZ domain-containing protein GIPC3 [Spodoptera litura]	51	-14.1
sfr-miR-34-3p_L-1R+1	XM_035573157.1	PDZ domain-containing protein GIPC3 [Spodoptera litura]	62	-14.97
sfr-miR-34-5p	XM_035573157.1	PDZ domain-containing protein GIPC3 [Spodoptera litura]	74	-19.73
mse-miR-87	XM_035573159.1	succinyl-CoA:3-ketoacid coenzyme A transferase 1, mitochondrial [Spodoptera litura]	97	-13.33
mse-miR-87	XM_035573160.1	succinyl-CoA:3-ketoacid coenzyme A transferase 1, mitochondrial [Spodoptera litura]	97	-13.33
PC-3p-59888_81	XM_035573165.1	pancreatic triacylglycerol lipase-like isoform X2 [Spodoptera litura]	84	-11.11
PC-5p-86331_43	XM_035573165.1	pancreatic triacylglycerol lipase-like isoform X2 [Spodoptera litura]	81	-18.33
bmo-miR-305-5p_R+1	XM_035573165.1	pancreatic triacylglycerol lipase-like isoform X2 [Spodoptera litura]	90	-45.29
sfr-miR-10483-5p_1ss8TC	XM_035573165.1	pancreatic triacylglycerol lipase-like isoform X2 [Spodoptera litura]	77	-16.82
sfr-miR-10491-3p_1ss14CT	XM_035573165.1	pancreatic triacylglycerol lipase-like isoform X2 [Spodoptera litura]	84	-11.11
sfr-miR-10491-3p_L-1_1ss14CT	XM_035573165.1	pancreatic triacylglycerol lipase-like isoform X2 [Spodoptera litura]	94	-12.19
sfr-miR-10491-3p_R-3_1ss14CT	XM_035573165.1	pancreatic triacylglycerol lipase-like isoform X2 [Spodoptera litura]	84	-11.11
sfr-miR-316-3p_R+1	XM_035573165.1	pancreatic triacylglycerol lipase-like isoform X2 [Spodoptera litura]	65	-14.14
PC-3p-59888_81	XM_035573166.1	pancreatic triacylglycerol lipase-like isoform X2 [Spodoptera litura]	84	-11.11
PC-5p-86331_43	XM_035573166.1	pancreatic triacylglycerol lipase-like isoform X2 [Spodoptera litura]	81	-18.33
bmo-miR-305-5p_R+1	XM_035573166.1	pancreatic triacylglycerol lipase-like isoform X2 [Spodoptera litura]	90	-45.29
sfr-miR-10483-5p_1ss8TC	XM_035573166.1	pancreatic triacylglycerol lipase-like isoform X2 [Spodoptera litura]	77	-16.82
sfr-miR-10491-3p_1ss14CT	XM_035573166.1	pancreatic triacylglycerol lipase-like isoform X2 [Spodoptera litura]	84	-11.11
sfr-miR-10491-3p_L-1_1ss14CT	XM_035573166.1	pancreatic triacylglycerol lipase-like isoform X2 [Spodoptera litura]	94	-12.19
sfr-miR-10491-3p_R-3_1ss14CT	XM_035573166.1	pancreatic triacylglycerol lipase-like isoform X2 [Spodoptera litura]	84	-11.11
sfr-miR-316-3p_R+1	XM_035573166.1	pancreatic triacylglycerol lipase-like isoform X2 [Spodoptera litura]	65	-14.14
sfr-miR-10498-5p	XM_035573168.1	glutamine synthetase 2 cytoplasmic-like isoform X1 [Spodoptera litura]	92	-10.63
PC-3p-3353_1808	XM_035573172.1	abscisic acid and environmental stress-inducible protein-like [Spodoptera litura]	60	-11.33
sfr-miR-10491-3p_L-1_1ss14CT	XM_035573172.1	abscisic acid and environmental stress-inducible protein-like [Spodoptera litura]	84	-11.79
sfr-miR-34-5p	XM_035573172.1	abscisic acid and environmental stress-inducible protein-like [Spodoptera litura]	85	-19.83
sfr-miR-932-5p	XM_035573172.1	abscisic acid and environmental stress-inducible protein-like [Spodoptera litura]	86	-16.83
PC-3p-29584_213	XM_035573181.1	cuticle protein 19-like [Spodoptera litura]	82	-13.34
PC-5p-25966_250	XM_035573181.1	cuticle protein 19-like [Spodoptera litura]	90	-16.43
sfr-miR-10458-3p	XM_035573181.1	cuticle protein 19-like [Spodoptera litura]	52	-14.03
bmo-miR-277-3p_R+1	XM_035573188.1	period circadian protein isoform X9 [Spodoptera litura]	98	-26.23
bmo-miR-278-5p_R+2	XM_035573188.1	period circadian protein isoform X9 [Spodoptera litura]	72	-19.15
bmo-miR-305-5p_R+1	XM_035573188.1	period circadian protein isoform X9 [Spodoptera litura]	56	-13.35
pxy-miR-2a-3p_R+2	XM_035573188.1	period circadian protein isoform X9 [Spodoptera litura]	93	-13.27
pxy-mir-308-p3	XM_035573188.1	period circadian protein isoform X9 [Spodoptera litura]	93	-11.21
sfr-miR-11-3p	XM_035573188.1	period circadian protein isoform X9 [Spodoptera litura]	93	-13.53
sfr-miR-13b-3p	XM_035573188.1	period circadian protein isoform X9 [Spodoptera litura]	93	-32.73
sfr-miR-2c-3p	XM_035573188.1	period circadian protein isoform X9 [Spodoptera litura]	93	-12.61
sfr-miR-307-3p_R+2	XM_035573188.1	period circadian protein isoform X9 [Spodoptera litura]	51	-14.68
tca-miR-279b-3p_R+1	XM_035573188.1	period circadian protein isoform X9 [Spodoptera litura]	54	-42.36
sfr-miR-316-3p_R+1	XM_035573196.1	protein PFC0760c-like [Spodoptera litura]	69	-16.14
bmo-miR-277-3p_R+1	XM_035573197.1	uncharacterized protein LOC111349585 isoform X1 [Spodoptera litura]	50	-83.5
mse-mir-184-p5_1ss20TC	XM_035573197.1	uncharacterized protein LOC111349585 isoform X1 [Spodoptera litura]	60	-21.09
pxy-miR-252	XM_035573197.1	uncharacterized protein LOC111349585 isoform X1 [Spodoptera litura]	62	-14.14
pxy-miR-2a-3p_R+2	XM_035573197.1	uncharacterized protein LOC111349585 isoform X1 [Spodoptera litura]	89	-13.76
pxy-miR-745_1ss1TC	XM_035573197.1	uncharacterized protein LOC111349585 isoform X1 [Spodoptera litura]	75	-17.21
pxy-mir-308-p3	XM_035573197.1	uncharacterized protein LOC111349585 isoform X1 [Spodoptera litura]	88	-11.27
sfr-miR-10498-5p	XM_035573197.1	uncharacterized protein LOC111349585 isoform X1 [Spodoptera litura]	52	-17.04
sfr-miR-11-3p	XM_035573197.1	uncharacterized protein LOC111349585 isoform X1 [Spodoptera litura]	89	-13.95
sfr-miR-13b-3p	XM_035573197.1	uncharacterized protein LOC111349585 isoform X1 [Spodoptera litura]	88	-15.68
sfr-miR-2c-3p	XM_035573197.1	uncharacterized protein LOC111349585 isoform X1 [Spodoptera litura]	89	-13.76
sfr-miR-316-3p_R+1	XM_035573197.1	uncharacterized protein LOC111349585 isoform X1 [Spodoptera litura]	71	-12.65
sfr-miR-34-5p	XM_035573197.1	uncharacterized protein LOC111349585 isoform X1 [Spodoptera litura]	93	-18.02
tca-miR-252a-5p_R+3	XM_035573197.1	uncharacterized protein LOC111349585 isoform X1 [Spodoptera litura]	62	-14.98
pxy-miR-252	XM_035573198.1	retinol dehydrogenase 11-like [Spodoptera litura]	81	-10.35
tca-miR-252a-5p_R+3	XM_035573198.1	retinol dehydrogenase 11-like [Spodoptera litura]	84	-11.68
PC-5p-4548_1402	XM_035573202.1	probable RNA-binding protein 46 isoform X2 [Spodoptera litura]	83	-25.33
mse-mir-184-p5_1ss20TC	XM_035573202.1	probable RNA-binding protein 46 isoform X2 [Spodoptera litura]	63	-11.02
sfr-miR-10499a-3p	XM_035573202.1	probable RNA-binding protein 46 isoform X2 [Spodoptera litura]	54	-22.55
sfr-miR-307-3p_R+2	XM_035573202.1	probable RNA-binding protein 46 isoform X2 [Spodoptera litura]	67	-17.13
sfr-miR-34-5p	XM_035573202.1	probable RNA-binding protein 46 isoform X2 [Spodoptera litura]	70	-21.3
PC-5p-4548_1402	XM_035573203.1	probable RNA-binding protein 46 isoform X2 [Spodoptera litura]	83	-25.33
mse-mir-184-p5_1ss20TC	XM_035573203.1	probable RNA-binding protein 46 isoform X2 [Spodoptera litura]	63	-11.02
sfr-miR-10499a-3p	XM_035573203.1	probable RNA-binding protein 46 isoform X2 [Spodoptera litura]	54	-22.55
sfr-miR-307-3p_R+2	XM_035573203.1	probable RNA-binding protein 46 isoform X2 [Spodoptera litura]	67	-17.13
sfr-miR-34-5p	XM_035573203.1	probable RNA-binding protein 46 isoform X2 [Spodoptera litura]	70	-21.3
bmo-miR-184-3p_L-2	XM_035573204.1	acetyl-coenzyme A synthetase [Spodoptera litura]	71	-23
mse-miR-87	XM_035573204.1	acetyl-coenzyme A synthetase [Spodoptera litura]	59	-12.17
pxy-miR-2a-3p_R+2	XM_035573204.1	acetyl-coenzyme A synthetase [Spodoptera litura]	58	-20.91
sfr-miR-11-3p	XM_035573204.1	acetyl-coenzyme A synthetase [Spodoptera litura]	59	-15.6
sfr-miR-13b-3p	XM_035573204.1	acetyl-coenzyme A synthetase [Spodoptera litura]	59	-19.19
sfr-miR-2c-3p	XM_035573204.1	acetyl-coenzyme A synthetase [Spodoptera litura]	58	-20.91
sfr-miR-307-3p_R+2	XM_035573204.1	acetyl-coenzyme A synthetase [Spodoptera litura]	69	-17.58
sfr-miR-2766-3p	XM_035573205.1	endocuticle structural glycoprotein ABD-5-like [Spodoptera litura]	80	-17.96
PC-3p-15889_429	XM_035573208.1	1-acyl-sn-glycerol-3-phosphate acyltransferase gamma-like [Spodoptera litura]	62	-10.52
bmo-miR-277-3p_R+1	XM_035573208.1	1-acyl-sn-glycerol-3-phosphate acyltransferase gamma-like [Spodoptera litura]	89	-25.12
mse-mir-184-p5_1ss20TC	XM_035573208.1	1-acyl-sn-glycerol-3-phosphate acyltransferase gamma-like [Spodoptera litura]	98	-13.74
sfr-miR-13b-3p	XM_035573208.1	1-acyl-sn-glycerol-3-phosphate acyltransferase gamma-like [Spodoptera litura]	55	-12.81
sfr-miR-932-5p	XM_035573208.1	1-acyl-sn-glycerol-3-phosphate acyltransferase gamma-like [Spodoptera litura]	89	-21.5
PC-3p-15889_429	XM_035573209.1	1-acyl-sn-glycerol-3-phosphate acyltransferase gamma-like [Spodoptera litura]	62	-10.52
bmo-miR-277-3p_R+1	XM_035573209.1	1-acyl-sn-glycerol-3-phosphate acyltransferase gamma-like [Spodoptera litura]	89	-25.12
mse-mir-184-p5_1ss20TC	XM_035573209.1	1-acyl-sn-glycerol-3-phosphate acyltransferase gamma-like [Spodoptera litura]	98	-13.74
sfr-miR-13b-3p	XM_035573209.1	1-acyl-sn-glycerol-3-phosphate acyltransferase gamma-like [Spodoptera litura]	55	-12.81
sfr-miR-932-5p	XM_035573209.1	1-acyl-sn-glycerol-3-phosphate acyltransferase gamma-like [Spodoptera litura]	89	-21.5
pxy-miR-252	XM_035573212.1	chromatin modification-related protein MEAF6 [Spodoptera litura]	61	-10.12
tca-miR-252a-5p_R+3	XM_035573212.1	chromatin modification-related protein MEAF6 [Spodoptera litura]	61	-10.35
pxy-miR-2a-3p_R+2	XM_035573219.1	transcriptional activator MN1-like [Spodoptera litura]	84	-15.48
pxy-mir-308-p3	XM_035573219.1	transcriptional activator MN1-like [Spodoptera litura]	80	-14.5
sfr-miR-10465-2-3p	XM_035573219.1	transcriptional activator MN1-like [Spodoptera litura]	87	-10.93
sfr-miR-11-3p	XM_035573219.1	transcriptional activator MN1-like [Spodoptera litura]	90	-14.91
sfr-miR-13b-3p	XM_035573219.1	transcriptional activator MN1-like [Spodoptera litura]	84	-15.7
sfr-miR-2c-3p	XM_035573219.1	transcriptional activator MN1-like [Spodoptera litura]	84	-15.48
pxy-miR-2a-3p_R+2	XM_035573220.1	transcriptional activator MN1-like [Spodoptera litura]	84	-15.48
pxy-mir-308-p3	XM_035573220.1	transcriptional activator MN1-like [Spodoptera litura]	80	-14.5
sfr-miR-10465-2-3p	XM_035573220.1	transcriptional activator MN1-like [Spodoptera litura]	87	-10.93
sfr-miR-11-3p	XM_035573220.1	transcriptional activator MN1-like [Spodoptera litura]	90	-14.91
sfr-miR-13b-3p	XM_035573220.1	transcriptional activator MN1-like [Spodoptera litura]	84	-15.7
sfr-miR-2c-3p	XM_035573220.1	transcriptional activator MN1-like [Spodoptera litura]	84	-15.48
tca-miR-279b-3p_R+1	XM_035573222.1	uncharacterized protein LOC111349409 [Spodoptera litura]	81	-19.51
bmo-miR-277-3p_R+1	XM_035573223.1	protocadherin-like wing polarity protein stan isoform X4 [Spodoptera litura]	62	-40.05
bmo-miR-305-5p_R+1	XM_035573223.1	protocadherin-like wing polarity protein stan isoform X4 [Spodoptera litura]	58	-12.48
bmo-mir-12-p5	XM_035573223.1	protocadherin-like wing polarity protein stan isoform X4 [Spodoptera litura]	93	-10.62
sfr-miR-10499a-3p	XM_035573223.1	protocadherin-like wing polarity protein stan isoform X4 [Spodoptera litura]	70	-10.55
sfr-miR-2766-3p	XM_035573223.1	protocadherin-like wing polarity protein stan isoform X4 [Spodoptera litura]	67	-13.41
sfr-miR-316-3p_R+1	XM_035573223.1	protocadherin-like wing polarity protein stan isoform X4 [Spodoptera litura]	52	-17.94
sfr-miR-34-5p	XM_035573223.1	protocadherin-like wing polarity protein stan isoform X4 [Spodoptera litura]	87	-29.93
bmo-miR-277-3p_R+1	XM_035573224.1	protocadherin-like wing polarity protein stan isoform X4 [Spodoptera litura]	62	-40.05
bmo-miR-305-5p_R+1	XM_035573224.1	protocadherin-like wing polarity protein stan isoform X4 [Spodoptera litura]	58	-12.48
bmo-mir-12-p5	XM_035573224.1	protocadherin-like wing polarity protein stan isoform X4 [Spodoptera litura]	93	-10.62
sfr-miR-10499a-3p	XM_035573224.1	protocadherin-like wing polarity protein stan isoform X4 [Spodoptera litura]	70	-10.55
sfr-miR-2766-3p	XM_035573224.1	protocadherin-like wing polarity protein stan isoform X4 [Spodoptera litura]	67	-13.41
sfr-miR-316-3p_R+1	XM_035573224.1	protocadherin-like wing polarity protein stan isoform X4 [Spodoptera litura]	52	-17.94
sfr-miR-34-5p	XM_035573224.1	protocadherin-like wing polarity protein stan isoform X4 [Spodoptera litura]	87	-29.93
bmo-miR-277-3p_R+1	XM_035573225.1	protocadherin-like wing polarity protein stan isoform X4 [Spodoptera litura]	62	-40.05
bmo-miR-305-5p_R+1	XM_035573225.1	protocadherin-like wing polarity protein stan isoform X4 [Spodoptera litura]	82	-12.7
bmo-mir-12-p5	XM_035573225.1	protocadherin-like wing polarity protein stan isoform X4 [Spodoptera litura]	93	-10.62
sfr-miR-10499a-3p	XM_035573225.1	protocadherin-like wing polarity protein stan isoform X4 [Spodoptera litura]	70	-10.55
sfr-miR-2766-3p	XM_035573225.1	protocadherin-like wing polarity protein stan isoform X4 [Spodoptera litura]	65	-13.41
sfr-miR-316-3p_R+1	XM_035573225.1	protocadherin-like wing polarity protein stan isoform X4 [Spodoptera litura]	52	-17.94
sfr-miR-34-5p	XM_035573225.1	protocadherin-like wing polarity protein stan isoform X4 [Spodoptera litura]	86	-29.93
bmo-miR-277-3p_R+1	XM_035573226.1	protocadherin-like wing polarity protein stan isoform X4 [Spodoptera litura]	62	-40.05
bmo-miR-305-5p_R+1	XM_035573226.1	protocadherin-like wing polarity protein stan isoform X4 [Spodoptera litura]	58	-12.48
bmo-mir-12-p5	XM_035573226.1	protocadherin-like wing polarity protein stan isoform X4 [Spodoptera litura]	93	-10.62
sfr-miR-10499a-3p	XM_035573226.1	protocadherin-like wing polarity protein stan isoform X4 [Spodoptera litura]	70	-10.55
sfr-miR-2766-3p	XM_035573226.1	protocadherin-like wing polarity protein stan isoform X4 [Spodoptera litura]	67	-13.41
sfr-miR-316-3p_R+1	XM_035573226.1	protocadherin-like wing polarity protein stan isoform X4 [Spodoptera litura]	52	-17.94
sfr-miR-34-5p	XM_035573226.1	protocadherin-like wing polarity protein stan isoform X4 [Spodoptera litura]	87	-29.93
bmo-miR-277-3p_R+1	XM_035573227.1	protocadherin-like wing polarity protein stan isoform X4 [Spodoptera litura]	62	-40.05
bmo-miR-305-5p_R+1	XM_035573227.1	protocadherin-like wing polarity protein stan isoform X4 [Spodoptera litura]	82	-12.7
bmo-mir-12-p5	XM_035573227.1	protocadherin-like wing polarity protein stan isoform X4 [Spodoptera litura]	93	-10.62
sfr-miR-10499a-3p	XM_035573227.1	protocadherin-like wing polarity protein stan isoform X4 [Spodoptera litura]	70	-10.55
sfr-miR-2766-3p	XM_035573227.1	protocadherin-like wing polarity protein stan isoform X4 [Spodoptera litura]	65	-13.41
sfr-miR-316-3p_R+1	XM_035573227.1	protocadherin-like wing polarity protein stan isoform X4 [Spodoptera litura]	52	-17.94
sfr-miR-34-5p	XM_035573227.1	protocadherin-like wing polarity protein stan isoform X4 [Spodoptera litura]	86	-29.93
pxy-miR-252	XM_035573233.1	elongation of very long chain fatty acids protein AAEL008004-like [Spodoptera litura]	81	-21.6
tca-miR-252a-5p_R+3	XM_035573233.1	elongation of very long chain fatty acids protein AAEL008004-like [Spodoptera litura]	81	-21.6
bmo-miR-79-5p	XM_035573242.1	LETM1 domain-containing protein 1 [Spodoptera litura]	97	-11.39
bmo-miR-993a-3p	XM_035573242.1	LETM1 domain-containing protein 1 [Spodoptera litura]	84	-34.15
sfr-miR-10465-3p_R+1	XM_035573253.1	NA	69	-13.35
sfr-mir-10507-2-p3	XM_035573253.1	NA	73	-17.12
pxy-mir-308-p3	XM_035573259.1	retinol dehydrogenase 11-like [Spodoptera litura]	62	-18.87
sfr-miR-10465-3p_R+1	XM_035573259.1	retinol dehydrogenase 11-like [Spodoptera litura]	57	-16.51
sfr-miR-13b-3p	XM_035573259.1	retinol dehydrogenase 11-like [Spodoptera litura]	78	-12.96
sfr-miR-2b-5p	XM_035573259.1	retinol dehydrogenase 11-like [Spodoptera litura]	84	-36.65
PC-3p-15889_429	XM_035573263.1	innexin inx3 [Spodoptera litura]	69	-12.92
PC-3p-7951_849	XM_035573263.1	innexin inx3 [Spodoptera litura]	91	-11.3
bmo-miR-993a-3p	XM_035573263.1	innexin inx3 [Spodoptera litura]	89	-15.95
sfr-miR-316-3p_R+1	XM_035573263.1	innexin inx3 [Spodoptera litura]	58	-13.46
PC-5p-65875_70	XM_035573265.1	neurotrophin 1 isoform X1 [Spodoptera litura]	71	-11.07
bmo-miR-277-3p_R+1	XM_035573267.1	period circadian protein isoform X9 [Spodoptera litura]	98	-26.23
bmo-miR-278-5p_R+2	XM_035573267.1	period circadian protein isoform X9 [Spodoptera litura]	72	-19.15
bmo-miR-305-5p_R+1	XM_035573267.1	period circadian protein isoform X9 [Spodoptera litura]	56	-13.35
pxy-miR-2a-3p_R+2	XM_035573267.1	period circadian protein isoform X9 [Spodoptera litura]	93	-13.27
pxy-mir-308-p3	XM_035573267.1	period circadian protein isoform X9 [Spodoptera litura]	93	-11.21
sfr-miR-11-3p	XM_035573267.1	period circadian protein isoform X9 [Spodoptera litura]	93	-13.53
sfr-miR-13b-3p	XM_035573267.1	period circadian protein isoform X9 [Spodoptera litura]	93	-32.73
sfr-miR-2c-3p	XM_035573267.1	period circadian protein isoform X9 [Spodoptera litura]	93	-12.61
sfr-miR-307-3p_R+2	XM_035573267.1	period circadian protein isoform X9 [Spodoptera litura]	51	-14.68
tca-miR-279b-3p_R+1	XM_035573267.1	period circadian protein isoform X9 [Spodoptera litura]	54	-42.36
bmo-miR-970-3p	XM_035573268.1	Y+L amino acid transporter 2 [Spodoptera litura]	55	-12.45
pxy-miR-2a-3p_R+2	XM_035573274.1	adult-specific cuticular protein ACP-20-like [Spodoptera litura]	88	-27.3
pxy-mir-308-p3	XM_035573274.1	adult-specific cuticular protein ACP-20-like [Spodoptera litura]	87	-10.17
sfr-miR-11-3p	XM_035573274.1	adult-specific cuticular protein ACP-20-like [Spodoptera litura]	88	-26.24
sfr-miR-13b-3p	XM_035573274.1	adult-specific cuticular protein ACP-20-like [Spodoptera litura]	88	-26.68
sfr-miR-2c-3p	XM_035573274.1	adult-specific cuticular protein ACP-20-like [Spodoptera litura]	88	-27.3
PC-3p-34419_177	XM_035573278.1	N-ethylmaleimide-sensitive factor [Spodoptera frugiperda]	81	-12.65
PC-3p-42310_134	XM_035573278.1	N-ethylmaleimide-sensitive factor [Spodoptera frugiperda]	66	-20.62
PC-5p-25966_250	XM_035573278.1	N-ethylmaleimide-sensitive factor [Spodoptera frugiperda]	90	-14.45
bmo-miR-305-5p_R+1	XM_035573278.1	N-ethylmaleimide-sensitive factor [Spodoptera frugiperda]	58	-16.44
mse-miR-87	XM_035573278.1	N-ethylmaleimide-sensitive factor [Spodoptera frugiperda]	79	-12.74
mse-miR-981	XM_035573278.1	N-ethylmaleimide-sensitive factor [Spodoptera frugiperda]	64	-17.67
pxy-miR-252	XM_035573278.1	N-ethylmaleimide-sensitive factor [Spodoptera frugiperda]	54	-11.15
sfr-miR-10458-3p	XM_035573278.1	N-ethylmaleimide-sensitive factor [Spodoptera frugiperda]	92	-36.96
sfr-miR-10483-5p_1ss8TC	XM_035573278.1	N-ethylmaleimide-sensitive factor [Spodoptera frugiperda]	53	-13.68
sfr-miR-932-5p	XM_035573278.1	N-ethylmaleimide-sensitive factor [Spodoptera frugiperda]	71	-15.35
tca-miR-252a-5p_R+3	XM_035573278.1	N-ethylmaleimide-sensitive factor [Spodoptera frugiperda]	53	-11.15
PC-3p-15889_429	XM_035573280.1	glutamate receptor 1-like [Spodoptera litura]	63	-50.33
PC-3p-53787_96	XM_035573280.1	glutamate receptor 1-like [Spodoptera litura]	98	-12.52
bmo-miR-184-3p_L-2	XM_035573280.1	glutamate receptor 1-like [Spodoptera litura]	67	-40.36
bmo-miR-2766-3p_L+2R+3	XM_035573280.1	glutamate receptor 1-like [Spodoptera litura]	85	-28.52
sfr-miR-2a-5p_R+1	XM_035573280.1	glutamate receptor 1-like [Spodoptera litura]	69	-11.69
sfr-miR-316-5p_R+2	XM_035573280.1	glutamate receptor 1-like [Spodoptera litura]	70	-13.85
bmo-miR-2766-3p_L+2R+3	XM_035573281.1	uncharacterized protein LOC111349442 [Spodoptera litura]	68	-12.23
PC-3p-29584_213	XM_035573284.1	elongation of very long chain fatty acids protein AAEL008004 isoform X2 [Helicoverpa armigera]	83	-14.2
PC-3p-3353_1808	XM_035573284.1	elongation of very long chain fatty acids protein AAEL008004 isoform X2 [Helicoverpa armigera]	89	-12.5
PC-3p-7951_849	XM_035573284.1	elongation of very long chain fatty acids protein AAEL008004 isoform X2 [Helicoverpa armigera]	68	-11.16
mse-miR-87	XM_035573284.1	elongation of very long chain fatty acids protein AAEL008004 isoform X2 [Helicoverpa armigera]	55	-15.52
pxy-miR-252	XM_035573284.1	elongation of very long chain fatty acids protein AAEL008004 isoform X2 [Helicoverpa armigera]	75	-11.55
pxy-miR-2a-3p_R+2	XM_035573284.1	elongation of very long chain fatty acids protein AAEL008004 isoform X2 [Helicoverpa armigera]	75	-24.02
pxy-mir-308-p3	XM_035573284.1	elongation of very long chain fatty acids protein AAEL008004 isoform X2 [Helicoverpa armigera]	80	-21.04
sfr-miR-11-3p	XM_035573284.1	elongation of very long chain fatty acids protein AAEL008004 isoform X2 [Helicoverpa armigera]	75	-11.81
sfr-miR-13b-3p	XM_035573284.1	elongation of very long chain fatty acids protein AAEL008004 isoform X2 [Helicoverpa armigera]	65	-12
sfr-miR-2b-5p	XM_035573284.1	elongation of very long chain fatty acids protein AAEL008004 isoform X2 [Helicoverpa armigera]	69	-16.31
sfr-miR-2c-3p	XM_035573284.1	elongation of very long chain fatty acids protein AAEL008004 isoform X2 [Helicoverpa armigera]	75	-11.98
tca-miR-252a-5p_R+3	XM_035573284.1	elongation of very long chain fatty acids protein AAEL008004 isoform X2 [Helicoverpa armigera]	74	-11.95
PC-3p-29584_213	XM_035573285.1	elongation of very long chain fatty acids protein AAEL008004 isoform X2 [Helicoverpa armigera]	83	-14.2
PC-3p-3353_1808	XM_035573285.1	elongation of very long chain fatty acids protein AAEL008004 isoform X2 [Helicoverpa armigera]	89	-12.5
PC-3p-7951_849	XM_035573285.1	elongation of very long chain fatty acids protein AAEL008004 isoform X2 [Helicoverpa armigera]	68	-11.16
mse-miR-87	XM_035573285.1	elongation of very long chain fatty acids protein AAEL008004 isoform X2 [Helicoverpa armigera]	55	-15.52
pxy-miR-252	XM_035573285.1	elongation of very long chain fatty acids protein AAEL008004 isoform X2 [Helicoverpa armigera]	75	-11.55
pxy-miR-2a-3p_R+2	XM_035573285.1	elongation of very long chain fatty acids protein AAEL008004 isoform X2 [Helicoverpa armigera]	75	-24.02
pxy-mir-308-p3	XM_035573285.1	elongation of very long chain fatty acids protein AAEL008004 isoform X2 [Helicoverpa armigera]	80	-21.04
sfr-miR-11-3p	XM_035573285.1	elongation of very long chain fatty acids protein AAEL008004 isoform X2 [Helicoverpa armigera]	75	-11.81
sfr-miR-13b-3p	XM_035573285.1	elongation of very long chain fatty acids protein AAEL008004 isoform X2 [Helicoverpa armigera]	65	-12
sfr-miR-2b-5p	XM_035573285.1	elongation of very long chain fatty acids protein AAEL008004 isoform X2 [Helicoverpa armigera]	69	-16.31
sfr-miR-2c-3p	XM_035573285.1	elongation of very long chain fatty acids protein AAEL008004 isoform X2 [Helicoverpa armigera]	75	-11.98
tca-miR-252a-5p_R+3	XM_035573285.1	elongation of very long chain fatty acids protein AAEL008004 isoform X2 [Helicoverpa armigera]	74	-11.95
PC-3p-29584_213	XM_035573286.1	elongation of very long chain fatty acids protein AAEL008004 isoform X2 [Helicoverpa armigera]	83	-14.2
PC-3p-3353_1808	XM_035573286.1	elongation of very long chain fatty acids protein AAEL008004 isoform X2 [Helicoverpa armigera]	89	-12.5
PC-3p-7951_849	XM_035573286.1	elongation of very long chain fatty acids protein AAEL008004 isoform X2 [Helicoverpa armigera]	68	-11.16
mse-miR-87	XM_035573286.1	elongation of very long chain fatty acids protein AAEL008004 isoform X2 [Helicoverpa armigera]	55	-15.52
pxy-miR-252	XM_035573286.1	elongation of very long chain fatty acids protein AAEL008004 isoform X2 [Helicoverpa armigera]	75	-11.55
pxy-miR-2a-3p_R+2	XM_035573286.1	elongation of very long chain fatty acids protein AAEL008004 isoform X2 [Helicoverpa armigera]	75	-24.02
pxy-mir-308-p3	XM_035573286.1	elongation of very long chain fatty acids protein AAEL008004 isoform X2 [Helicoverpa armigera]	80	-21.04
sfr-miR-11-3p	XM_035573286.1	elongation of very long chain fatty acids protein AAEL008004 isoform X2 [Helicoverpa armigera]	75	-11.81
sfr-miR-13b-3p	XM_035573286.1	elongation of very long chain fatty acids protein AAEL008004 isoform X2 [Helicoverpa armigera]	65	-12
sfr-miR-2b-5p	XM_035573286.1	elongation of very long chain fatty acids protein AAEL008004 isoform X2 [Helicoverpa armigera]	69	-16.31
sfr-miR-2c-3p	XM_035573286.1	elongation of very long chain fatty acids protein AAEL008004 isoform X2 [Helicoverpa armigera]	75	-11.98
tca-miR-252a-5p_R+3	XM_035573286.1	elongation of very long chain fatty acids protein AAEL008004 isoform X2 [Helicoverpa armigera]	74	-11.95
sfr-miR-2b-5p	XM_035573291.1	traB domain-containing protein-like [Helicoverpa armigera]	85	-11.23
sfr-miR-2b-5p	XM_035573293.1	traB domain-containing protein-like [Helicoverpa armigera]	85	-11.23
PC-5p-32507_190	XM_035573305.1	rho GTPase-activating protein 1-like [Helicoverpa armigera]	94	-17.26
PC-5p-4548_1402	XM_035573305.1	rho GTPase-activating protein 1-like [Helicoverpa armigera]	63	-40
bmo-miR-2766-3p_L+2R+3	XM_035573305.1	rho GTPase-activating protein 1-like [Helicoverpa armigera]	79	-19.8
bmo-miR-305-5p_R+1	XM_035573305.1	rho GTPase-activating protein 1-like [Helicoverpa armigera]	67	-28.96
bmo-miR-970-3p	XM_035573305.1	rho GTPase-activating protein 1-like [Helicoverpa armigera]	89	-11.44
sfr-miR-11-3p	XM_035573305.1	rho GTPase-activating protein 1-like [Helicoverpa armigera]	72	-18.15
sfr-miR-2766-3p	XM_035573305.1	rho GTPase-activating protein 1-like [Helicoverpa armigera]	64	-37.04
sfr-miR-2b-5p	XM_035573305.1	rho GTPase-activating protein 1-like [Helicoverpa armigera]	70	-53.46
sfr-miR-307-3p_R+2	XM_035573305.1	rho GTPase-activating protein 1-like [Helicoverpa armigera]	92	-21.52
sfr-miR-34-3p_L-1R+1	XM_035573305.1	rho GTPase-activating protein 1-like [Helicoverpa armigera]	77	-19.43
bmo-miR-305-5p_R+1	XM_035573309.1	dnaJ homolog dnj-5 [Spodoptera litura]	75	-17.72
bmo-mir-12-p5	XM_035573309.1	dnaJ homolog dnj-5 [Spodoptera litura]	89	-33.59
pxy-miR-2a-3p_R+2	XM_035573309.1	dnaJ homolog dnj-5 [Spodoptera litura]	82	-11.58
pxy-mir-308-p3	XM_035573309.1	dnaJ homolog dnj-5 [Spodoptera litura]	83	-13.72
sfr-miR-10498-5p	XM_035573309.1	dnaJ homolog dnj-5 [Spodoptera litura]	65	-19.04
sfr-miR-11-3p	XM_035573309.1	dnaJ homolog dnj-5 [Spodoptera litura]	82	-15.26
sfr-miR-2a-5p_R+1	XM_035573309.1	dnaJ homolog dnj-5 [Spodoptera litura]	95	-12.22
sfr-miR-2b-5p	XM_035573309.1	dnaJ homolog dnj-5 [Spodoptera litura]	80	-10.43
sfr-miR-2c-3p	XM_035573309.1	dnaJ homolog dnj-5 [Spodoptera litura]	82	-11.58
sfr-miR-34-5p	XM_035573309.1	dnaJ homolog dnj-5 [Spodoptera litura]	82	-14.79
sfr-miR-932-5p	XM_035573309.1	dnaJ homolog dnj-5 [Spodoptera litura]	59	-13.78
PC-3p-28537_223	XM_035573316.1	PHD finger protein rhinoceros [Spodoptera litura]	51	-10.53
PC-3p-29770_212	XM_035573316.1	PHD finger protein rhinoceros [Spodoptera litura]	76	-11.13
PC-5p-19783_339	XM_035573316.1	PHD finger protein rhinoceros [Spodoptera litura]	60	-14.13
bmo-miR-2766-3p_L+2R+3	XM_035573316.1	PHD finger protein rhinoceros [Spodoptera litura]	61	-23.43
bmo-miR-277-3p_R+1	XM_035573316.1	PHD finger protein rhinoceros [Spodoptera litura]	50	-14.99
bmo-miR-2779_1ss2TA	XM_035573316.1	PHD finger protein rhinoceros [Spodoptera litura]	61	-13.37
bmo-miR-970-3p	XM_035573316.1	PHD finger protein rhinoceros [Spodoptera litura]	57	-13.25
sfr-miR-10465-2-3p	XM_035573316.1	PHD finger protein rhinoceros [Spodoptera litura]	61	-14.06
sfr-miR-932-5p	XM_035573316.1	PHD finger protein rhinoceros [Spodoptera litura]	76	-16.97
tcf-miR-8-5p	XM_035573316.1	PHD finger protein rhinoceros [Spodoptera litura]	90	-11.27
PC-3p-59888_81	XM_035573317.1	glutamate synthase [NADH], amyloplastic isoform X1 [Trichoplusia ni]	62	-10.75
PC-3p-7951_849	XM_035573317.1	glutamate synthase [NADH], amyloplastic isoform X1 [Trichoplusia ni]	72	-14.24
mse-mir-184-p5_1ss20TC	XM_035573317.1	glutamate synthase [NADH], amyloplastic isoform X1 [Trichoplusia ni]	95	-12.16
sfr-miR-10458-3p	XM_035573317.1	glutamate synthase [NADH], amyloplastic isoform X1 [Trichoplusia ni]	81	-13.84
sfr-miR-10465-3p_R+1	XM_035573317.1	glutamate synthase [NADH], amyloplastic isoform X1 [Trichoplusia ni]	60	-18.97
sfr-miR-10491-3p_1ss14CT	XM_035573317.1	glutamate synthase [NADH], amyloplastic isoform X1 [Trichoplusia ni]	61	-10.75
sfr-miR-2b-5p	XM_035573317.1	glutamate synthase [NADH], amyloplastic isoform X1 [Trichoplusia ni]	53	-33.45
PC-3p-59888_81	XM_035573318.1	glutamate synthase [NADH], amyloplastic isoform X1 [Trichoplusia ni]	62	-10.75
PC-3p-7951_849	XM_035573318.1	glutamate synthase [NADH], amyloplastic isoform X1 [Trichoplusia ni]	72	-14.24
mse-mir-184-p5_1ss20TC	XM_035573318.1	glutamate synthase [NADH], amyloplastic isoform X1 [Trichoplusia ni]	95	-12.16
sfr-miR-10458-3p	XM_035573318.1	glutamate synthase [NADH], amyloplastic isoform X1 [Trichoplusia ni]	81	-13.84
sfr-miR-10465-3p_R+1	XM_035573318.1	glutamate synthase [NADH], amyloplastic isoform X1 [Trichoplusia ni]	60	-18.97
sfr-miR-10491-3p_1ss14CT	XM_035573318.1	glutamate synthase [NADH], amyloplastic isoform X1 [Trichoplusia ni]	61	-10.75
sfr-miR-2b-5p	XM_035573318.1	glutamate synthase [NADH], amyloplastic isoform X1 [Trichoplusia ni]	53	-33.45
bmo-miR-970-3p	XM_035573319.1	LOW QUALITY PROTEIN: cyclin-G-associated kinase-like [Spodoptera litura]	91	-11.78
bmo-miR-970-3p	XM_035573320.1	LOW QUALITY PROTEIN: cyclin-G-associated kinase-like [Spodoptera litura]	91	-11.78
bmo-miR-970-3p	XM_035573321.1	LOW QUALITY PROTEIN: cyclin-G-associated kinase-like [Spodoptera litura]	91	-11.78
PC-3p-28537_223	XM_035573324.1	PHD finger protein rhinoceros [Spodoptera litura]	51	-10.53
PC-3p-29770_212	XM_035573324.1	PHD finger protein rhinoceros [Spodoptera litura]	76	-11.13
PC-5p-19783_339	XM_035573324.1	PHD finger protein rhinoceros [Spodoptera litura]	60	-14.13
bmo-miR-2766-3p_L+2R+3	XM_035573324.1	PHD finger protein rhinoceros [Spodoptera litura]	61	-23.43
bmo-miR-277-3p_R+1	XM_035573324.1	PHD finger protein rhinoceros [Spodoptera litura]	50	-14.99
bmo-miR-2779_1ss2TA	XM_035573324.1	PHD finger protein rhinoceros [Spodoptera litura]	61	-13.37
bmo-miR-970-3p	XM_035573324.1	PHD finger protein rhinoceros [Spodoptera litura]	57	-13.25
sfr-miR-10465-2-3p	XM_035573324.1	PHD finger protein rhinoceros [Spodoptera litura]	61	-14.06
sfr-miR-932-5p	XM_035573324.1	PHD finger protein rhinoceros [Spodoptera litura]	76	-16.97
tcf-miR-8-5p	XM_035573324.1	PHD finger protein rhinoceros [Spodoptera litura]	90	-11.27
bmo-miR-2766-3p_L+2R+3	XM_035573325.1	constitutive coactivator of PPAR-gamma-like protein 1 isoform X2 [Spodoptera litura]	82	-20.14
bmo-miR-277-3p_R+1	XM_035573325.1	constitutive coactivator of PPAR-gamma-like protein 1 isoform X2 [Spodoptera litura]	68	-14.88
pxy-miR-2a-3p_R+2	XM_035573325.1	constitutive coactivator of PPAR-gamma-like protein 1 isoform X2 [Spodoptera litura]	58	-14.22
sfr-miR-10458-3p	XM_035573325.1	constitutive coactivator of PPAR-gamma-like protein 1 isoform X2 [Spodoptera litura]	84	-14.81
sfr-miR-11-3p	XM_035573325.1	constitutive coactivator of PPAR-gamma-like protein 1 isoform X2 [Spodoptera litura]	50	-13.52
sfr-miR-13b-3p	XM_035573325.1	constitutive coactivator of PPAR-gamma-like protein 1 isoform X2 [Spodoptera litura]	66	-17.58
sfr-miR-2c-3p	XM_035573325.1	constitutive coactivator of PPAR-gamma-like protein 1 isoform X2 [Spodoptera litura]	58	-14.22
sfr-mir-10507-2-p3	XM_035573325.1	constitutive coactivator of PPAR-gamma-like protein 1 isoform X2 [Spodoptera litura]	93	-27.03
bmo-miR-2766-3p_L+2R+3	XM_035573326.1	constitutive coactivator of PPAR-gamma-like protein 1 isoform X2 [Spodoptera litura]	82	-20.14
bmo-miR-277-3p_R+1	XM_035573326.1	constitutive coactivator of PPAR-gamma-like protein 1 isoform X2 [Spodoptera litura]	68	-14.88
pxy-miR-2a-3p_R+2	XM_035573326.1	constitutive coactivator of PPAR-gamma-like protein 1 isoform X2 [Spodoptera litura]	58	-14.22
sfr-miR-10458-3p	XM_035573326.1	constitutive coactivator of PPAR-gamma-like protein 1 isoform X2 [Spodoptera litura]	84	-14.81
sfr-miR-11-3p	XM_035573326.1	constitutive coactivator of PPAR-gamma-like protein 1 isoform X2 [Spodoptera litura]	50	-13.52
sfr-miR-13b-3p	XM_035573326.1	constitutive coactivator of PPAR-gamma-like protein 1 isoform X2 [Spodoptera litura]	66	-17.58
sfr-miR-2c-3p	XM_035573326.1	constitutive coactivator of PPAR-gamma-like protein 1 isoform X2 [Spodoptera litura]	58	-14.22
sfr-mir-10507-2-p3	XM_035573326.1	constitutive coactivator of PPAR-gamma-like protein 1 isoform X2 [Spodoptera litura]	93	-27.03
bmo-miR-2766-3p_L+2R+3	XM_035573327.1	constitutive coactivator of PPAR-gamma-like protein 1 isoform X2 [Spodoptera litura]	82	-20.14
bmo-miR-277-3p_R+1	XM_035573327.1	constitutive coactivator of PPAR-gamma-like protein 1 isoform X2 [Spodoptera litura]	68	-14.88
pxy-miR-2a-3p_R+2	XM_035573327.1	constitutive coactivator of PPAR-gamma-like protein 1 isoform X2 [Spodoptera litura]	58	-14.22
sfr-miR-10458-3p	XM_035573327.1	constitutive coactivator of PPAR-gamma-like protein 1 isoform X2 [Spodoptera litura]	84	-14.81
sfr-miR-11-3p	XM_035573327.1	constitutive coactivator of PPAR-gamma-like protein 1 isoform X2 [Spodoptera litura]	50	-13.52
sfr-miR-13b-3p	XM_035573327.1	constitutive coactivator of PPAR-gamma-like protein 1 isoform X2 [Spodoptera litura]	66	-17.58
sfr-miR-2c-3p	XM_035573327.1	constitutive coactivator of PPAR-gamma-like protein 1 isoform X2 [Spodoptera litura]	58	-14.22
sfr-mir-10507-2-p3	XM_035573327.1	constitutive coactivator of PPAR-gamma-like protein 1 isoform X2 [Spodoptera litura]	93	-27.03
bmo-miR-2766-3p_L+2R+3	XM_035573328.1	constitutive coactivator of PPAR-gamma-like protein 1 isoform X2 [Spodoptera litura]	82	-20.14
bmo-miR-277-3p_R+1	XM_035573328.1	constitutive coactivator of PPAR-gamma-like protein 1 isoform X2 [Spodoptera litura]	68	-14.88
pxy-miR-2a-3p_R+2	XM_035573328.1	constitutive coactivator of PPAR-gamma-like protein 1 isoform X2 [Spodoptera litura]	58	-14.22
sfr-miR-10458-3p	XM_035573328.1	constitutive coactivator of PPAR-gamma-like protein 1 isoform X2 [Spodoptera litura]	84	-14.81
sfr-miR-11-3p	XM_035573328.1	constitutive coactivator of PPAR-gamma-like protein 1 isoform X2 [Spodoptera litura]	50	-13.52
sfr-miR-13b-3p	XM_035573328.1	constitutive coactivator of PPAR-gamma-like protein 1 isoform X2 [Spodoptera litura]	66	-17.58
sfr-miR-2c-3p	XM_035573328.1	constitutive coactivator of PPAR-gamma-like protein 1 isoform X2 [Spodoptera litura]	58	-14.22
sfr-mir-10507-2-p3	XM_035573328.1	constitutive coactivator of PPAR-gamma-like protein 1 isoform X2 [Spodoptera litura]	93	-27.03
bmo-miR-277-3p_R+1	XM_035573332.1	midnolin homolog [Spodoptera litura]	70	-23.43
bmo-miR-305-5p_R+1	XM_035573332.1	midnolin homolog [Spodoptera litura]	66	-26.31
sfr-miR-10458-3p	XM_035573332.1	midnolin homolog [Spodoptera litura]	92	-11.12
sfr-mir-10507-2-p3	XM_035573332.1	midnolin homolog [Spodoptera litura]	65	-14.24
tcf-miR-8-5p	XM_035573332.1	midnolin homolog [Spodoptera litura]	89	-13.77
PC-3p-28537_223	XM_035573334.1	PHD finger protein rhinoceros [Spodoptera litura]	51	-10.53
PC-3p-29770_212	XM_035573334.1	PHD finger protein rhinoceros [Spodoptera litura]	76	-11.13
PC-5p-19783_339	XM_035573334.1	PHD finger protein rhinoceros [Spodoptera litura]	60	-14.13
bmo-miR-2766-3p_L+2R+3	XM_035573334.1	PHD finger protein rhinoceros [Spodoptera litura]	61	-23.43
bmo-miR-277-3p_R+1	XM_035573334.1	PHD finger protein rhinoceros [Spodoptera litura]	50	-14.99
bmo-miR-2779_1ss2TA	XM_035573334.1	PHD finger protein rhinoceros [Spodoptera litura]	61	-13.37
bmo-miR-970-3p	XM_035573334.1	PHD finger protein rhinoceros [Spodoptera litura]	57	-13.25
sfr-miR-10465-2-3p	XM_035573334.1	PHD finger protein rhinoceros [Spodoptera litura]	61	-14.06
sfr-miR-932-5p	XM_035573334.1	PHD finger protein rhinoceros [Spodoptera litura]	76	-16.97
tcf-miR-8-5p	XM_035573334.1	PHD finger protein rhinoceros [Spodoptera litura]	90	-11.27
bmo-miR-277-3p_R+1	XM_035573335.1	DNA N6-methyl adenine demethylase isoform X2 [Spodoptera litura]	97	-13.3
bmo-miR-305-5p_R+1	XM_035573335.1	DNA N6-methyl adenine demethylase isoform X2 [Spodoptera litura]	85	-13.35
mse-mir-184-p5_1ss20TC	XM_035573335.1	DNA N6-methyl adenine demethylase isoform X2 [Spodoptera litura]	84	-11.69
pxy-miR-2a-3p_R+2	XM_035573335.1	DNA N6-methyl adenine demethylase isoform X2 [Spodoptera litura]	93	-20.51
pxy-mir-308-p3	XM_035573335.1	DNA N6-methyl adenine demethylase isoform X2 [Spodoptera litura]	93	-13.85
sfr-miR-11-3p	XM_035573335.1	DNA N6-methyl adenine demethylase isoform X2 [Spodoptera litura]	94	-13.13
sfr-miR-13b-3p	XM_035573335.1	DNA N6-methyl adenine demethylase isoform X2 [Spodoptera litura]	94	-14.25
sfr-miR-2c-3p	XM_035573335.1	DNA N6-methyl adenine demethylase isoform X2 [Spodoptera litura]	93	-18.51
sfr-miR-307-3p_R+2	XM_035573335.1	DNA N6-methyl adenine demethylase isoform X2 [Spodoptera litura]	74	-23.83
sfr-miR-932-5p	XM_035573335.1	DNA N6-methyl adenine demethylase isoform X2 [Spodoptera litura]	98	-18.68
PC-3p-28537_223	XM_035573336.1	PHD finger protein rhinoceros [Spodoptera litura]	51	-10.53
PC-3p-29770_212	XM_035573336.1	PHD finger protein rhinoceros [Spodoptera litura]	76	-11.13
PC-5p-19783_339	XM_035573336.1	PHD finger protein rhinoceros [Spodoptera litura]	60	-14.13
bmo-miR-2766-3p_L+2R+3	XM_035573336.1	PHD finger protein rhinoceros [Spodoptera litura]	61	-23.43
bmo-miR-277-3p_R+1	XM_035573336.1	PHD finger protein rhinoceros [Spodoptera litura]	50	-14.99
bmo-miR-2779_1ss2TA	XM_035573336.1	PHD finger protein rhinoceros [Spodoptera litura]	61	-13.37
bmo-miR-970-3p	XM_035573336.1	PHD finger protein rhinoceros [Spodoptera litura]	57	-13.25
sfr-miR-10465-2-3p	XM_035573336.1	PHD finger protein rhinoceros [Spodoptera litura]	61	-14.06
sfr-miR-932-5p	XM_035573336.1	PHD finger protein rhinoceros [Spodoptera litura]	76	-16.97
tcf-miR-8-5p	XM_035573336.1	PHD finger protein rhinoceros [Spodoptera litura]	90	-11.27
bmo-miR-277-3p_R+1	XM_035573337.1	period circadian protein isoform X9 [Spodoptera litura]	98	-26.23
bmo-miR-278-5p_R+2	XM_035573337.1	period circadian protein isoform X9 [Spodoptera litura]	72	-19.15
bmo-miR-305-5p_R+1	XM_035573337.1	period circadian protein isoform X9 [Spodoptera litura]	56	-13.35
pxy-miR-2a-3p_R+2	XM_035573337.1	period circadian protein isoform X9 [Spodoptera litura]	93	-13.27
pxy-mir-308-p3	XM_035573337.1	period circadian protein isoform X9 [Spodoptera litura]	93	-11.21
sfr-miR-11-3p	XM_035573337.1	period circadian protein isoform X9 [Spodoptera litura]	93	-13.53
sfr-miR-13b-3p	XM_035573337.1	period circadian protein isoform X9 [Spodoptera litura]	93	-32.73
sfr-miR-2c-3p	XM_035573337.1	period circadian protein isoform X9 [Spodoptera litura]	93	-12.61
sfr-miR-307-3p_R+2	XM_035573337.1	period circadian protein isoform X9 [Spodoptera litura]	51	-14.68
tca-miR-279b-3p_R+1	XM_035573337.1	period circadian protein isoform X9 [Spodoptera litura]	54	-42.36
PC-3p-29770_212	XM_035573341.1	uncharacterized protein LOC111358274 [Spodoptera litura]	99	-10.34
PC-5p-65875_70	XM_035573341.1	uncharacterized protein LOC111358274 [Spodoptera litura]	78	-13.35
PC-5p-65875_70	XM_035573342.1	uncharacterized protein LOC111358274 [Spodoptera litura]	81	-13.35
pxy-miR-2a-3p_R+2	XM_035573345.1	protein takeout-like [Spodoptera litura]	90	-16.96
pxy-mir-308-p3	XM_035573345.1	protein takeout-like [Spodoptera litura]	84	-13.96
sfr-miR-11-3p	XM_035573345.1	protein takeout-like [Spodoptera litura]	83	-11.23
sfr-miR-13b-3p	XM_035573345.1	protein takeout-like [Spodoptera litura]	83	-13.4
sfr-miR-2c-3p	XM_035573345.1	protein takeout-like [Spodoptera litura]	90	-15.47
pxy-miR-2a-3p_R+2	XM_035573346.1	protein takeout-like [Spodoptera litura]	90	-16.96
pxy-mir-308-p3	XM_035573346.1	protein takeout-like [Spodoptera litura]	84	-13.96
sfr-miR-10465-3p_R+1	XM_035573346.1	protein takeout-like [Spodoptera litura]	82	-14.82
sfr-miR-11-3p	XM_035573346.1	protein takeout-like [Spodoptera litura]	83	-11.23
sfr-miR-13b-3p	XM_035573346.1	protein takeout-like [Spodoptera litura]	83	-13.4
sfr-miR-2c-3p	XM_035573346.1	protein takeout-like [Spodoptera litura]	90	-15.47
mse-mir-184-p5_1ss20TC	XM_035573347.1	protein takeout [Spodoptera litura]	97	-18.31
sfr-miR-10485-5p	XM_035573347.1	protein takeout [Spodoptera litura]	78	-14.31
bmo-miR-2766-3p_L+2R+3	XM_035573348.1	protein ABHD16A isoform X7 [Spodoptera litura]	60	-28.48
bmo-miR-993a-3p	XM_035573348.1	protein ABHD16A isoform X7 [Spodoptera litura]	75	-20.79
sfr-miR-34-5p	XM_035573348.1	protein ABHD16A isoform X7 [Spodoptera litura]	68	-16.75
sfr-miR-932-5p	XM_035573348.1	protein ABHD16A isoform X7 [Spodoptera litura]	79	-25.47
bmo-miR-2766-3p_L+2R+3	XM_035573354.1	protein ABHD16A isoform X7 [Spodoptera litura]	60	-28.48
bmo-miR-993a-3p	XM_035573354.1	protein ABHD16A isoform X7 [Spodoptera litura]	75	-20.79
sfr-miR-34-5p	XM_035573354.1	protein ABHD16A isoform X7 [Spodoptera litura]	68	-16.75
sfr-miR-932-5p	XM_035573354.1	protein ABHD16A isoform X7 [Spodoptera litura]	79	-25.47
sfr-miR-2766-3p	XM_035573362.1	neuronal membrane glycoprotein M6-b-like [Spodoptera litura]	96	-14.57
bmo-miR-2766-3p_L+2R+3	XM_035573363.1	protein ABHD16A isoform X7 [Spodoptera litura]	60	-28.48
bmo-miR-993a-3p	XM_035573363.1	protein ABHD16A isoform X7 [Spodoptera litura]	75	-20.79
sfr-miR-34-5p	XM_035573363.1	protein ABHD16A isoform X7 [Spodoptera litura]	68	-16.75
sfr-miR-932-5p	XM_035573363.1	protein ABHD16A isoform X7 [Spodoptera litura]	79	-25.47
PC-3p-13219_519	XM_035573364.1	probable Golgi SNAP receptor complex member 2 [Spodoptera litura]	98	-11.12
bmo-miR-278-5p_R+2	XM_035573364.1	probable Golgi SNAP receptor complex member 2 [Spodoptera litura]	96	-18.46
sfr-miR-10482-5p_R+1	XM_035573364.1	probable Golgi SNAP receptor complex member 2 [Spodoptera litura]	75	-21.65
sfr-miR-307-3p_R+2	XM_035573364.1	probable Golgi SNAP receptor complex member 2 [Spodoptera litura]	90	-13.54
pxy-mir-308-p3	XM_035573365.1	serine/threonine-protein kinase PAK 3 [Helicoverpa armigera]	57	-14.44
sfr-miR-10491-3p_1ss14CT	XM_035573365.1	serine/threonine-protein kinase PAK 3 [Helicoverpa armigera]	87	-11.5
sfr-miR-10491-3p_L-1_1ss14CT	XM_035573365.1	serine/threonine-protein kinase PAK 3 [Helicoverpa armigera]	93	-12.58
sfr-miR-13b-3p	XM_035573365.1	serine/threonine-protein kinase PAK 3 [Helicoverpa armigera]	50	-13.45
sfr-miR-307-3p_R+2	XM_035573365.1	serine/threonine-protein kinase PAK 3 [Helicoverpa armigera]	52	-17.54
pxy-mir-308-p3	XM_035573366.1	serine/threonine-protein kinase PAK 3 [Helicoverpa armigera]	57	-14.44
sfr-miR-10491-3p_1ss14CT	XM_035573366.1	serine/threonine-protein kinase PAK 3 [Helicoverpa armigera]	87	-11.5
sfr-miR-10491-3p_L-1_1ss14CT	XM_035573366.1	serine/threonine-protein kinase PAK 3 [Helicoverpa armigera]	93	-12.58
sfr-miR-13b-3p	XM_035573366.1	serine/threonine-protein kinase PAK 3 [Helicoverpa armigera]	50	-13.45
sfr-miR-307-3p_R+2	XM_035573366.1	serine/threonine-protein kinase PAK 3 [Helicoverpa armigera]	52	-17.54
bmo-mir-12-p5	XM_035573367.1	methionine-R-sulfoxide reductase B1 isoform X2 [Helicoverpa armigera]	97	-12.92
bmo-mir-12-p5	XM_035573368.1	methionine-R-sulfoxide reductase B1 isoform X2 [Helicoverpa armigera]	97	-12.92
bmo-mir-12-p5	XM_035573369.1	methionine-R-sulfoxide reductase B1 isoform X2 [Helicoverpa armigera]	97	-12.92
bmo-miR-2766-3p_L+2R+3	XM_035573370.1	protein ABHD16A isoform X7 [Spodoptera litura]	60	-28.48
bmo-miR-993a-3p	XM_035573370.1	protein ABHD16A isoform X7 [Spodoptera litura]	75	-20.79
sfr-miR-34-5p	XM_035573370.1	protein ABHD16A isoform X7 [Spodoptera litura]	68	-16.75
sfr-miR-932-5p	XM_035573370.1	protein ABHD16A isoform X7 [Spodoptera litura]	79	-25.47
bmo-miR-305-5p_R+1	XM_035573371.1	protein kinase C-binding protein 1-like isoform X7 [Spodoptera litura]	91	-22.72
sfr-miR-2766-3p	XM_035573371.1	protein kinase C-binding protein 1-like isoform X7 [Spodoptera litura]	88	-50.18
tcf-miR-8-5p	XM_035573371.1	protein kinase C-binding protein 1-like isoform X7 [Spodoptera litura]	84	-14.1
bmo-miR-305-5p_R+1	XM_035573372.1	protein kinase C-binding protein 1-like isoform X7 [Spodoptera litura]	91	-22.72
sfr-miR-2766-3p	XM_035573372.1	protein kinase C-binding protein 1-like isoform X7 [Spodoptera litura]	88	-50.18
tcf-miR-8-5p	XM_035573372.1	protein kinase C-binding protein 1-like isoform X7 [Spodoptera litura]	84	-14.1
bmo-miR-305-5p_R+1	XM_035573373.1	protein kinase C-binding protein 1-like isoform X7 [Spodoptera litura]	91	-22.72
sfr-miR-2766-3p	XM_035573373.1	protein kinase C-binding protein 1-like isoform X7 [Spodoptera litura]	88	-50.18
tcf-miR-8-5p	XM_035573373.1	protein kinase C-binding protein 1-like isoform X7 [Spodoptera litura]	84	-14.1
bmo-miR-305-5p_R+1	XM_035573374.1	protein kinase C-binding protein 1-like isoform X7 [Spodoptera litura]	91	-22.72
sfr-miR-2766-3p	XM_035573374.1	protein kinase C-binding protein 1-like isoform X7 [Spodoptera litura]	88	-50.18
tcf-miR-8-5p	XM_035573374.1	protein kinase C-binding protein 1-like isoform X7 [Spodoptera litura]	84	-14.1
bmo-miR-305-5p_R+1	XM_035573375.1	protein kinase C-binding protein 1-like isoform X7 [Spodoptera litura]	91	-22.72
sfr-miR-2766-3p	XM_035573375.1	protein kinase C-binding protein 1-like isoform X7 [Spodoptera litura]	88	-50.18
tcf-miR-8-5p	XM_035573375.1	protein kinase C-binding protein 1-like isoform X7 [Spodoptera litura]	84	-14.1
bmo-miR-305-5p_R+1	XM_035573376.1	protein kinase C-binding protein 1-like isoform X7 [Spodoptera litura]	91	-22.72
sfr-miR-2766-3p	XM_035573376.1	protein kinase C-binding protein 1-like isoform X7 [Spodoptera litura]	88	-50.18
tcf-miR-8-5p	XM_035573376.1	protein kinase C-binding protein 1-like isoform X7 [Spodoptera litura]	84	-14.1
bmo-miR-305-5p_R+1	XM_035573377.1	protein kinase C-binding protein 1-like isoform X7 [Spodoptera litura]	91	-22.72
sfr-miR-2766-3p	XM_035573377.1	protein kinase C-binding protein 1-like isoform X7 [Spodoptera litura]	88	-50.18
tcf-miR-8-5p	XM_035573377.1	protein kinase C-binding protein 1-like isoform X7 [Spodoptera litura]	84	-14.1
PC-3p-7951_849	XM_035573378.1	myotubularin-related protein 9 isoform X1 [Spodoptera litura]	67	-12.87
bmo-miR-282-5p_L-3R-2	XM_035573378.1	myotubularin-related protein 9 isoform X1 [Spodoptera litura]	60	-19.87
bmo-miR-993a-3p	XM_035573378.1	myotubularin-related protein 9 isoform X1 [Spodoptera litura]	71	-30.9
pxy-miR-252	XM_035573378.1	myotubularin-related protein 9 isoform X1 [Spodoptera litura]	75	-31.42
pxy-mir-308-p3	XM_035573378.1	myotubularin-related protein 9 isoform X1 [Spodoptera litura]	59	-17.14
sfr-miR-10465-3p_R+1	XM_035573378.1	myotubularin-related protein 9 isoform X1 [Spodoptera litura]	86	-11.25
sfr-miR-13b-3p	XM_035573378.1	myotubularin-related protein 9 isoform X1 [Spodoptera litura]	60	-32.35
sfr-miR-2a-5p_R+1	XM_035573378.1	myotubularin-related protein 9 isoform X1 [Spodoptera litura]	98	-30.38
tca-miR-252a-5p_R+3	XM_035573378.1	myotubularin-related protein 9 isoform X1 [Spodoptera litura]	75	-32.46
bmo-miR-2766-3p_L+2R+3	XM_035573379.1	protein ABHD16A isoform X7 [Spodoptera litura]	60	-28.48
bmo-miR-993a-3p	XM_035573379.1	protein ABHD16A isoform X7 [Spodoptera litura]	75	-20.79
sfr-miR-34-5p	XM_035573379.1	protein ABHD16A isoform X7 [Spodoptera litura]	68	-16.75
sfr-miR-932-5p	XM_035573379.1	protein ABHD16A isoform X7 [Spodoptera litura]	79	-25.47
PC-3p-42310_134	XM_035573381.1	LOW QUALITY PROTEIN: adenylate cyclase type 8-like [Spodoptera litura]	86	-14.66
PC-3p-7951_849	XM_035573381.1	LOW QUALITY PROTEIN: adenylate cyclase type 8-like [Spodoptera litura]	55	-19.53
sfr-miR-34-3p_L-1R+1	XM_035573381.1	LOW QUALITY PROTEIN: adenylate cyclase type 8-like [Spodoptera litura]	97	-12.85
sfr-mir-10507-2-p3	XM_035573381.1	LOW QUALITY PROTEIN: adenylate cyclase type 8-like [Spodoptera litura]	88	-31.58
bmo-miR-2766-3p_L+2R+3	XM_035573386.1	protein ABHD16A isoform X7 [Spodoptera litura]	60	-28.48
bmo-miR-993a-3p	XM_035573386.1	protein ABHD16A isoform X7 [Spodoptera litura]	75	-20.79
sfr-miR-34-5p	XM_035573386.1	protein ABHD16A isoform X7 [Spodoptera litura]	68	-16.75
sfr-miR-932-5p	XM_035573386.1	protein ABHD16A isoform X7 [Spodoptera litura]	79	-25.47
bmo-miR-2766-3p_L+2R+3	XM_035573395.1	protein ABHD16A isoform X7 [Spodoptera litura]	60	-28.48
bmo-miR-993a-3p	XM_035573395.1	protein ABHD16A isoform X7 [Spodoptera litura]	75	-20.79
sfr-miR-34-5p	XM_035573395.1	protein ABHD16A isoform X7 [Spodoptera litura]	68	-16.75
sfr-miR-932-5p	XM_035573395.1	protein ABHD16A isoform X7 [Spodoptera litura]	79	-25.47
pxy-miR-252	XM_035573396.1	serine/threonine-protein phosphatase 2A activator-like [Spodoptera litura]	73	-10.64
sfr-miR-10498-5p	XM_035573396.1	serine/threonine-protein phosphatase 2A activator-like [Spodoptera litura]	67	-17.24
sfr-miR-34-3p_L-1R+1	XM_035573396.1	serine/threonine-protein phosphatase 2A activator-like [Spodoptera litura]	62	-13.92
tca-miR-252a-5p_R+3	XM_035573396.1	serine/threonine-protein phosphatase 2A activator-like [Spodoptera litura]	73	-10.93
pxy-miR-252	XM_035573397.1	serine/threonine-protein phosphatase 2A activator-like [Spodoptera litura]	73	-10.64
sfr-miR-10498-5p	XM_035573397.1	serine/threonine-protein phosphatase 2A activator-like [Spodoptera litura]	67	-17.24
sfr-miR-34-3p_L-1R+1	XM_035573397.1	serine/threonine-protein phosphatase 2A activator-like [Spodoptera litura]	62	-13.92
tca-miR-252a-5p_R+3	XM_035573397.1	serine/threonine-protein phosphatase 2A activator-like [Spodoptera litura]	73	-10.93
PC-3p-42310_134	XM_035573398.1	ras-related GTP-binding protein A [Spodoptera litura]	73	-25.75
PC-5p-4548_1402	XM_035573398.1	ras-related GTP-binding protein A [Spodoptera litura]	52	-11.52
bmo-miR-2779_1ss2TA	XM_035573398.1	ras-related GTP-binding protein A [Spodoptera litura]	68	-15.14
pxy-miR-2a-3p_R+2	XM_035573398.1	ras-related GTP-binding protein A [Spodoptera litura]	75	-32.93
pxy-mir-308-p3	XM_035573398.1	ras-related GTP-binding protein A [Spodoptera litura]	86	-32.01
sfr-miR-11-3p	XM_035573398.1	ras-related GTP-binding protein A [Spodoptera litura]	78	-51.76
sfr-miR-13b-3p	XM_035573398.1	ras-related GTP-binding protein A [Spodoptera litura]	78	-28.37
sfr-miR-2c-3p	XM_035573398.1	ras-related GTP-binding protein A [Spodoptera litura]	75	-12.14
pxy-miR-252	XM_035573399.1	beta carbonic anhydrase 1 [Spodoptera litura]	77	-10.15
sfr-miR-10458-3p	XM_035573399.1	beta carbonic anhydrase 1 [Spodoptera litura]	86	-13.19
tca-miR-252a-5p_R+3	XM_035573399.1	beta carbonic anhydrase 1 [Spodoptera litura]	77	-10.15
bmo-miR-184-3p_L-2	XM_035573400.1	HIG1 domain family member 1A, mitochondrial-like [Spodoptera litura]	52	-19.21
bmo-miR-184-3p_L-2	XM_035573401.1	HIG1 domain family member 1A, mitochondrial-like [Spodoptera litura]	52	-19.21
bmo-miR-184-3p_L-2	XM_035573402.1	HIG1 domain family member 1A, mitochondrial-like [Spodoptera litura]	52	-19.21
PC-3p-15889_429	XM_035573403.1	gustatory receptor for sugar taste 64f-like [Spodoptera litura]	53	-13.88
bmo-mir-12-p5	XM_035573403.1	gustatory receptor for sugar taste 64f-like [Spodoptera litura]	62	-12.76
sfr-miR-10458-3p	XM_035573403.1	gustatory receptor for sugar taste 64f-like [Spodoptera litura]	70	-12.96
sfr-miR-10485-5p	XM_035573403.1	gustatory receptor for sugar taste 64f-like [Spodoptera litura]	84	-18.26
sfr-miR-2b-5p	XM_035573408.1	uncharacterized protein LOC111351250 isoform X1 [Spodoptera litura]	68	-15.37
PC-3p-29770_212	XM_035573412.1	division abnormally delayed protein [Spodoptera litura]	90	-13.84
PC-3p-59888_81	XM_035573412.1	division abnormally delayed protein [Spodoptera litura]	59	-19
bmo-miR-277-3p_R+1	XM_035573412.1	division abnormally delayed protein [Spodoptera litura]	81	-14.1
sfr-miR-10465-3p_R+1	XM_035573412.1	division abnormally delayed protein [Spodoptera litura]	69	-12.16
sfr-miR-10483-5p_1ss8TC	XM_035573412.1	division abnormally delayed protein [Spodoptera litura]	92	-10.29
sfr-miR-10491-3p_1ss14CT	XM_035573412.1	division abnormally delayed protein [Spodoptera litura]	59	-19
sfr-miR-10491-3p_R-3_1ss14CT	XM_035573412.1	division abnormally delayed protein [Spodoptera litura]	59	-17.84
bmo-miR-277-3p_R+1	XM_035573413.1	period circadian protein isoform X9 [Spodoptera litura]	98	-26.23
bmo-miR-278-5p_R+2	XM_035573413.1	period circadian protein isoform X9 [Spodoptera litura]	72	-19.15
bmo-miR-305-5p_R+1	XM_035573413.1	period circadian protein isoform X9 [Spodoptera litura]	56	-13.35
pxy-miR-2a-3p_R+2	XM_035573413.1	period circadian protein isoform X9 [Spodoptera litura]	93	-13.27
pxy-mir-308-p3	XM_035573413.1	period circadian protein isoform X9 [Spodoptera litura]	93	-11.21
sfr-miR-11-3p	XM_035573413.1	period circadian protein isoform X9 [Spodoptera litura]	93	-13.53
sfr-miR-13b-3p	XM_035573413.1	period circadian protein isoform X9 [Spodoptera litura]	93	-32.73
sfr-miR-2c-3p	XM_035573413.1	period circadian protein isoform X9 [Spodoptera litura]	93	-12.61
sfr-miR-307-3p_R+2	XM_035573413.1	period circadian protein isoform X9 [Spodoptera litura]	51	-14.68
tca-miR-279b-3p_R+1	XM_035573413.1	period circadian protein isoform X9 [Spodoptera litura]	54	-42.36
bmo-miR-79-5p	XM_035573416.1	NA	94	-13.93
PC-3p-15889_429	XM_035573419.1	glypican-6 [Spodoptera litura]	50	-12.43
PC-3p-28537_223	XM_035573419.1	glypican-6 [Spodoptera litura]	57	-16
PC-3p-29770_212	XM_035573419.1	glypican-6 [Spodoptera litura]	82	-12.18
PC-3p-42310_134	XM_035573419.1	glypican-6 [Spodoptera litura]	73	-30.71
PC-3p-59888_81	XM_035573419.1	glypican-6 [Spodoptera litura]	61	-12.74
PC-5p-4548_1402	XM_035573419.1	glypican-6 [Spodoptera litura]	52	-14.07
bmo-miR-2766-3p_L+2R+3	XM_035573419.1	glypican-6 [Spodoptera litura]	85	-30.55
pxy-miR-2a-3p_R+2	XM_035573419.1	glypican-6 [Spodoptera litura]	93	-19.84
pxy-mir-308-p3	XM_035573419.1	glypican-6 [Spodoptera litura]	92	-29.61
sfr-miR-10458-3p	XM_035573419.1	glypican-6 [Spodoptera litura]	59	-10.92
sfr-miR-10485-5p	XM_035573419.1	glypican-6 [Spodoptera litura]	95	-14.4
sfr-miR-10491-3p_1ss14CT	XM_035573419.1	glypican-6 [Spodoptera litura]	61	-35.16
sfr-miR-10491-3p_R-3_1ss14CT	XM_035573419.1	glypican-6 [Spodoptera litura]	61	-12.74
sfr-miR-11-3p	XM_035573419.1	glypican-6 [Spodoptera litura]	93	-13.99
sfr-miR-13b-3p	XM_035573419.1	glypican-6 [Spodoptera litura]	93	-19.14
sfr-miR-2c-3p	XM_035573419.1	glypican-6 [Spodoptera litura]	93	-17.34
sfr-miR-932-5p	XM_035573419.1	glypican-6 [Spodoptera litura]	81	-13.73
pxy-miR-2a-3p_R+2	XM_035573420.1	kelch domain-containing protein 4-like [Spodoptera litura]	89	-17.95
pxy-mir-308-p3	XM_035573420.1	kelch domain-containing protein 4-like [Spodoptera litura]	90	-17.2
sfr-miR-11-3p	XM_035573420.1	kelch domain-containing protein 4-like [Spodoptera litura]	84	-12.17
sfr-miR-13b-3p	XM_035573420.1	kelch domain-containing protein 4-like [Spodoptera litura]	84	-16.67
sfr-miR-2c-3p	XM_035573420.1	kelch domain-containing protein 4-like [Spodoptera litura]	89	-15.88
bmo-mir-12-p5	XM_035573423.1	NA	64	-11.33
bmo-miR-79-5p	XM_035573424.1	NA	94	-13.93
bmo-miR-305-5p_R+1	XM_035573425.1	protein kinase C-binding protein 1-like isoform X3 [Spodoptera litura]	91	-22.72
sfr-miR-2766-3p	XM_035573425.1	protein kinase C-binding protein 1-like isoform X3 [Spodoptera litura]	88	-50.18
tcf-miR-8-5p	XM_035573425.1	protein kinase C-binding protein 1-like isoform X3 [Spodoptera litura]	84	-14.1
PC-5p-86331_43	XM_035573426.1	heparan-sulfate 6-O-sulfotransferase 2 [Spodoptera litura]	63	-15.88
bmo-miR-277-3p_R+1	XM_035573426.1	heparan-sulfate 6-O-sulfotransferase 2 [Spodoptera litura]	57	-51.58
bmo-miR-305-5p_R+1	XM_035573426.1	heparan-sulfate 6-O-sulfotransferase 2 [Spodoptera litura]	75	-34.28
mse-miR-87	XM_035573426.1	heparan-sulfate 6-O-sulfotransferase 2 [Spodoptera litura]	62	-16.21
sfr-miR-316-5p_R+2	XM_035573426.1	heparan-sulfate 6-O-sulfotransferase 2 [Spodoptera litura]	90	-25.58
pxy-miR-2a-3p_R+2	XM_035573430.1	stromelysin-3 isoform X2 [Spodoptera litura]	66	-39.59
pxy-mir-308-p3	XM_035573430.1	stromelysin-3 isoform X2 [Spodoptera litura]	52	-29.77
sfr-miR-11-3p	XM_035573430.1	stromelysin-3 isoform X2 [Spodoptera litura]	51	-44.35
sfr-miR-13b-3p	XM_035573430.1	stromelysin-3 isoform X2 [Spodoptera litura]	63	-35.13
sfr-miR-2c-3p	XM_035573430.1	stromelysin-3 isoform X2 [Spodoptera litura]	66	-38.74
pxy-miR-2a-3p_R+2	XM_035573431.1	stromelysin-3 isoform X2 [Spodoptera litura]	66	-39.59
pxy-mir-308-p3	XM_035573431.1	stromelysin-3 isoform X2 [Spodoptera litura]	52	-29.77
sfr-miR-11-3p	XM_035573431.1	stromelysin-3 isoform X2 [Spodoptera litura]	51	-44.35
sfr-miR-13b-3p	XM_035573431.1	stromelysin-3 isoform X2 [Spodoptera litura]	63	-35.13
sfr-miR-2c-3p	XM_035573431.1	stromelysin-3 isoform X2 [Spodoptera litura]	66	-38.74
pxy-miR-2a-3p_R+2	XM_035573432.1	stromelysin-3 isoform X2 [Spodoptera litura]	66	-39.59
pxy-mir-308-p3	XM_035573432.1	stromelysin-3 isoform X2 [Spodoptera litura]	52	-29.77
sfr-miR-11-3p	XM_035573432.1	stromelysin-3 isoform X2 [Spodoptera litura]	51	-44.35
sfr-miR-13b-3p	XM_035573432.1	stromelysin-3 isoform X2 [Spodoptera litura]	63	-35.13
sfr-miR-2c-3p	XM_035573432.1	stromelysin-3 isoform X2 [Spodoptera litura]	66	-38.74
pxy-miR-2a-3p_R+2	XM_035573433.1	stromelysin-3 isoform X2 [Spodoptera litura]	66	-39.59
pxy-mir-308-p3	XM_035573433.1	stromelysin-3 isoform X2 [Spodoptera litura]	52	-29.77
sfr-miR-11-3p	XM_035573433.1	stromelysin-3 isoform X2 [Spodoptera litura]	51	-44.35
sfr-miR-13b-3p	XM_035573433.1	stromelysin-3 isoform X2 [Spodoptera litura]	63	-35.13
sfr-miR-2c-3p	XM_035573433.1	stromelysin-3 isoform X2 [Spodoptera litura]	66	-38.74
PC-3p-2374_2398	XM_035573437.1	hypothetical protein evm_013796 [Chilo suppressalis]	73	-12.86
PC-3p-29770_212	XM_035573437.1	hypothetical protein evm_013796 [Chilo suppressalis]	95	-11.93
bmo-miR-277-3p_R+1	XM_035573437.1	hypothetical protein evm_013796 [Chilo suppressalis]	93	-50.22
bmo-miR-970-3p	XM_035573437.1	hypothetical protein evm_013796 [Chilo suppressalis]	61	-12.43
mse-miR-981	XM_035573437.1	hypothetical protein evm_013796 [Chilo suppressalis]	97	-11.72
pxy-miR-2a-3p_R+2	XM_035573437.1	hypothetical protein evm_013796 [Chilo suppressalis]	88	-34.87
pxy-mir-308-p3	XM_035573437.1	hypothetical protein evm_013796 [Chilo suppressalis]	88	-12.2
sfr-miR-11-3p	XM_035573437.1	hypothetical protein evm_013796 [Chilo suppressalis]	88	-31.13
sfr-miR-13b-3p	XM_035573437.1	hypothetical protein evm_013796 [Chilo suppressalis]	88	-16.72
sfr-miR-2a-5p_R+1	XM_035573437.1	hypothetical protein evm_013796 [Chilo suppressalis]	52	-12.85
sfr-miR-2b-3p_L-2R+1	XM_035573437.1	hypothetical protein evm_013796 [Chilo suppressalis]	75	-16.61
sfr-miR-2c-3p	XM_035573437.1	hypothetical protein evm_013796 [Chilo suppressalis]	88	-33.73
tcf-miR-8-5p	XM_035573437.1	hypothetical protein evm_013796 [Chilo suppressalis]	70	-25.47
PC-3p-15889_429	XM_035573445.1	serine/threonine-protein kinase mig-15 isoform X4 [Spodoptera litura]	98	-11.91
sfr-miR-10465-3p_R+1	XM_035573445.1	serine/threonine-protein kinase mig-15 isoform X4 [Spodoptera litura]	80	-14.32
sfr-miR-11-3p	XM_035573445.1	serine/threonine-protein kinase mig-15 isoform X4 [Spodoptera litura]	57	-14.13
sfr-miR-316-5p_R+2	XM_035573445.1	serine/threonine-protein kinase mig-15 isoform X4 [Spodoptera litura]	91	-15.02
PC-3p-28537_223	XM_035573449.1	sodium-dependent phosphate transporter 1-A isoform X1 [Spodoptera litura]	74	-12.77
PC-3p-29584_213	XM_035573449.1	sodium-dependent phosphate transporter 1-A isoform X1 [Spodoptera litura]	98	-11.61
bmo-miR-282-5p_L-3R-2	XM_035573449.1	sodium-dependent phosphate transporter 1-A isoform X1 [Spodoptera litura]	60	-18.58
sfr-miR-932-5p	XM_035573449.1	sodium-dependent phosphate transporter 1-A isoform X1 [Spodoptera litura]	71	-17.57
PC-3p-28537_223	XM_035573450.1	sodium-dependent phosphate transporter 1-A isoform X1 [Spodoptera litura]	74	-12.77
PC-3p-29584_213	XM_035573450.1	sodium-dependent phosphate transporter 1-A isoform X1 [Spodoptera litura]	98	-11.61
bmo-miR-282-5p_L-3R-2	XM_035573450.1	sodium-dependent phosphate transporter 1-A isoform X1 [Spodoptera litura]	60	-18.58
sfr-miR-932-5p	XM_035573450.1	sodium-dependent phosphate transporter 1-A isoform X1 [Spodoptera litura]	71	-17.57
bmo-miR-184-3p_L-2	XM_035573456.1	filamin-A [Spodoptera litura]	97	-19.09
pxy-miR-252	XM_035573456.1	filamin-A [Spodoptera litura]	84	-10.6
tca-miR-252a-5p_R+3	XM_035573456.1	filamin-A [Spodoptera litura]	84	-11.25
PC-3p-29770_212	XM_035573457.1	guanine nucleotide-releasing factor 2 isoform X1 [Spodoptera litura]	80	-23.04
PC-5p-4548_1402	XM_035573457.1	guanine nucleotide-releasing factor 2 isoform X1 [Spodoptera litura]	80	-11.78
bmo-miR-970-3p	XM_035573457.1	guanine nucleotide-releasing factor 2 isoform X1 [Spodoptera litura]	98	-12.21
pxy-miR-2a-3p_R+2	XM_035573457.1	guanine nucleotide-releasing factor 2 isoform X1 [Spodoptera litura]	58	-13.49
pxy-mir-308-p3	XM_035573457.1	guanine nucleotide-releasing factor 2 isoform X1 [Spodoptera litura]	60	-14.37
sfr-miR-11-3p	XM_035573457.1	guanine nucleotide-releasing factor 2 isoform X1 [Spodoptera litura]	75	-19.22
sfr-miR-13b-3p	XM_035573457.1	guanine nucleotide-releasing factor 2 isoform X1 [Spodoptera litura]	59	-16.04
sfr-miR-2a-5p_R+1	XM_035573457.1	guanine nucleotide-releasing factor 2 isoform X1 [Spodoptera litura]	71	-33.92
sfr-miR-2c-3p	XM_035573457.1	guanine nucleotide-releasing factor 2 isoform X1 [Spodoptera litura]	58	-13.49
pxy-miR-2a-3p_R+2	XM_035573459.1	protein sickie isoform X14 [Spodoptera litura]	98	-18.79
pxy-mir-308-p3	XM_035573459.1	protein sickie isoform X14 [Spodoptera litura]	98	-20.41
sfr-miR-11-3p	XM_035573459.1	protein sickie isoform X14 [Spodoptera litura]	98	-13.9
sfr-miR-13b-3p	XM_035573459.1	protein sickie isoform X14 [Spodoptera litura]	98	-13.75
sfr-miR-2c-3p	XM_035573459.1	protein sickie isoform X14 [Spodoptera litura]	98	-18.79
PC-3p-53787_96	XM_035573460.1	PHD finger protein 20 isoform X2 [Spodoptera litura]	87	-12.08
PC-3p-42310_134	XM_035573461.1	mucin-5AC [Spodoptera litura]	53	-14.32
PC-5p-86331_43	XM_035573461.1	mucin-5AC [Spodoptera litura]	91	-16.65
pxy-miR-252	XM_035573461.1	mucin-5AC [Spodoptera litura]	62	-11.55
tca-miR-252a-5p_R+3	XM_035573461.1	mucin-5AC [Spodoptera litura]	62	-11.8
PC-3p-53787_96	XM_035573462.1	PHD finger protein 20 isoform X2 [Spodoptera litura]	87	-12.08
PC-3p-53787_96	XM_035573463.1	PHD finger protein 20 isoform X2 [Spodoptera litura]	87	-12.08
PC-3p-53787_96	XM_035573464.1	PHD finger protein 20 isoform X2 [Spodoptera litura]	87	-12.08
PC-3p-53787_96	XM_035573465.1	PHD finger protein 20 isoform X2 [Spodoptera litura]	87	-12.08
PC-3p-53787_96	XM_035573466.1	PHD finger protein 20 isoform X2 [Spodoptera litura]	87	-12.08
PC-3p-42310_134	XM_035573469.1	mucin-5AC [Spodoptera litura]	53	-14.32
PC-5p-86331_43	XM_035573469.1	mucin-5AC [Spodoptera litura]	91	-16.65
pxy-miR-252	XM_035573469.1	mucin-5AC [Spodoptera litura]	62	-11.55
tca-miR-252a-5p_R+3	XM_035573469.1	mucin-5AC [Spodoptera litura]	62	-11.8
PC-5p-4548_1402	XM_035573472.1	neuropathy target esterase sws isoform X8 [Spodoptera litura]	85	-12.03
sfr-miR-10498-5p	XM_035573472.1	neuropathy target esterase sws isoform X8 [Spodoptera litura]	63	-26.55
sfr-miR-2766-3p	XM_035573472.1	neuropathy target esterase sws isoform X8 [Spodoptera litura]	55	-26.38
sfr-miR-2b-5p	XM_035573472.1	neuropathy target esterase sws isoform X8 [Spodoptera litura]	58	-11.46
PC-5p-4548_1402	XM_035573473.1	neuropathy target esterase sws isoform X8 [Spodoptera litura]	85	-12.03
sfr-miR-10498-5p	XM_035573473.1	neuropathy target esterase sws isoform X8 [Spodoptera litura]	63	-26.55
sfr-miR-2766-3p	XM_035573473.1	neuropathy target esterase sws isoform X8 [Spodoptera litura]	55	-26.38
sfr-miR-2b-5p	XM_035573473.1	neuropathy target esterase sws isoform X8 [Spodoptera litura]	58	-11.46
PC-5p-4548_1402	XM_035573474.1	neuropathy target esterase sws isoform X8 [Spodoptera litura]	85	-12.03
sfr-miR-10498-5p	XM_035573474.1	neuropathy target esterase sws isoform X8 [Spodoptera litura]	63	-26.55
sfr-miR-2766-3p	XM_035573474.1	neuropathy target esterase sws isoform X8 [Spodoptera litura]	55	-26.38
sfr-miR-2b-5p	XM_035573474.1	neuropathy target esterase sws isoform X8 [Spodoptera litura]	58	-11.46
PC-5p-4548_1402	XM_035573475.1	neuropathy target esterase sws isoform X8 [Spodoptera litura]	85	-12.03
sfr-miR-10498-5p	XM_035573475.1	neuropathy target esterase sws isoform X8 [Spodoptera litura]	63	-26.55
sfr-miR-2766-3p	XM_035573475.1	neuropathy target esterase sws isoform X8 [Spodoptera litura]	55	-26.38
sfr-miR-2b-5p	XM_035573475.1	neuropathy target esterase sws isoform X8 [Spodoptera litura]	58	-11.46
PC-5p-4548_1402	XM_035573476.1	neuropathy target esterase sws isoform X8 [Spodoptera litura]	85	-12.03
sfr-miR-10498-5p	XM_035573476.1	neuropathy target esterase sws isoform X8 [Spodoptera litura]	60	-26.55
sfr-miR-2b-5p	XM_035573476.1	neuropathy target esterase sws isoform X8 [Spodoptera litura]	93	-11.46
PC-5p-4548_1402	XM_035573477.1	neuropathy target esterase sws isoform X8 [Spodoptera litura]	85	-12.03
sfr-miR-10498-5p	XM_035573477.1	neuropathy target esterase sws isoform X8 [Spodoptera litura]	63	-26.55
sfr-miR-2766-3p	XM_035573477.1	neuropathy target esterase sws isoform X8 [Spodoptera litura]	55	-26.38
sfr-miR-2b-5p	XM_035573477.1	neuropathy target esterase sws isoform X8 [Spodoptera litura]	58	-11.46
PC-3p-42310_134	XM_035573478.1	mucin-5AC [Spodoptera litura]	53	-14.32
PC-5p-86331_43	XM_035573478.1	mucin-5AC [Spodoptera litura]	91	-16.65
pxy-miR-252	XM_035573478.1	mucin-5AC [Spodoptera litura]	62	-11.55
tca-miR-252a-5p_R+3	XM_035573478.1	mucin-5AC [Spodoptera litura]	62	-11.8
PC-5p-4548_1402	XM_035573479.1	neuropathy target esterase sws isoform X8 [Spodoptera litura]	85	-12.03
sfr-miR-10498-5p	XM_035573479.1	neuropathy target esterase sws isoform X8 [Spodoptera litura]	63	-26.55
sfr-miR-2766-3p	XM_035573479.1	neuropathy target esterase sws isoform X8 [Spodoptera litura]	55	-26.38
sfr-miR-2b-5p	XM_035573479.1	neuropathy target esterase sws isoform X8 [Spodoptera litura]	58	-11.46
PC-5p-4548_1402	XM_035573480.1	neuropathy target esterase sws isoform X8 [Spodoptera litura]	85	-12.03
sfr-miR-10498-5p	XM_035573480.1	neuropathy target esterase sws isoform X8 [Spodoptera litura]	63	-26.55
sfr-miR-2766-3p	XM_035573480.1	neuropathy target esterase sws isoform X8 [Spodoptera litura]	55	-26.38
sfr-miR-2b-5p	XM_035573480.1	neuropathy target esterase sws isoform X8 [Spodoptera litura]	58	-11.46
bmo-mir-12-p5	XM_035573481.1	uncharacterized protein LOC111358820 [Spodoptera litura]	74	-13.6
pxy-mir-308-p3	XM_035573481.1	uncharacterized protein LOC111358820 [Spodoptera litura]	89	-14.15
sfr-miR-10482-5p_R+1	XM_035573482.1	RNA-binding protein 1-like isoform X1 [Trichoplusia ni]	77	-17.53
bmo-miR-100	XM_035573484.1	transcription factor E2F2 [Spodoptera litura]	97	-14.44
sfr-miR-10465-2-3p	XM_035573484.1	transcription factor E2F2 [Spodoptera litura]	58	-11.17
sfr-miR-10483-5p_1ss8TC	XM_035573484.1	transcription factor E2F2 [Spodoptera litura]	97	-16.63
sfr-miR-2a-5p_R+1	XM_035573484.1	transcription factor E2F2 [Spodoptera litura]	98	-11.08
bmo-miR-100	XM_035573485.1	transcription factor E2F2 [Spodoptera litura]	97	-14.44
sfr-miR-10465-2-3p	XM_035573485.1	transcription factor E2F2 [Spodoptera litura]	58	-11.17
sfr-miR-10483-5p_1ss8TC	XM_035573485.1	transcription factor E2F2 [Spodoptera litura]	97	-16.63
sfr-miR-2a-5p_R+1	XM_035573485.1	transcription factor E2F2 [Spodoptera litura]	98	-11.08
sfr-miR-10498-5p	XM_035573486.1	uncharacterized protein LOC111351250 isoform X2 [Spodoptera litura]	82	-11.3
sfr-miR-2b-5p	XM_035573486.1	uncharacterized protein LOC111351250 isoform X2 [Spodoptera litura]	67	-15.37
bmo-miR-277-3p_R+1	XM_035573487.1	period circadian protein isoform X9 [Spodoptera litura]	98	-26.23
bmo-miR-278-5p_R+2	XM_035573487.1	period circadian protein isoform X9 [Spodoptera litura]	72	-19.15
bmo-miR-305-5p_R+1	XM_035573487.1	period circadian protein isoform X9 [Spodoptera litura]	56	-13.35
pxy-miR-2a-3p_R+2	XM_035573487.1	period circadian protein isoform X9 [Spodoptera litura]	93	-13.27
pxy-mir-308-p3	XM_035573487.1	period circadian protein isoform X9 [Spodoptera litura]	93	-11.21
sfr-miR-11-3p	XM_035573487.1	period circadian protein isoform X9 [Spodoptera litura]	93	-13.53
sfr-miR-13b-3p	XM_035573487.1	period circadian protein isoform X9 [Spodoptera litura]	93	-32.73
sfr-miR-2c-3p	XM_035573487.1	period circadian protein isoform X9 [Spodoptera litura]	93	-12.61
sfr-miR-307-3p_R+2	XM_035573487.1	period circadian protein isoform X9 [Spodoptera litura]	51	-14.68
tca-miR-279b-3p_R+1	XM_035573487.1	period circadian protein isoform X9 [Spodoptera litura]	54	-42.36
PC-3p-42310_134	XM_035573488.1	mucin-5AC [Spodoptera litura]	53	-14.32
PC-5p-86331_43	XM_035573488.1	mucin-5AC [Spodoptera litura]	91	-16.65
pxy-miR-252	XM_035573488.1	mucin-5AC [Spodoptera litura]	62	-11.55
tca-miR-252a-5p_R+3	XM_035573488.1	mucin-5AC [Spodoptera litura]	62	-11.8
sfr-miR-10498-5p	XM_035573489.1	uncharacterized protein LOC111351250 isoform X2 [Spodoptera litura]	82	-11.3
sfr-miR-2b-5p	XM_035573489.1	uncharacterized protein LOC111351250 isoform X2 [Spodoptera litura]	67	-15.37
PC-5p-19783_339	XM_035573490.1	bromodomain-containing protein 3-like [Helicoverpa armigera]	54	-14.68
PC-5p-19783_339	XM_035573491.1	bromodomain-containing protein 3-like [Helicoverpa armigera]	54	-14.68
PC-5p-19783_339	XM_035573492.1	bromodomain-containing protein 3-like [Helicoverpa armigera]	54	-14.68
PC-5p-19783_339	XM_035573493.1	bromodomain-containing protein 3-like [Helicoverpa armigera]	54	-14.68
PC-5p-19783_339	XM_035573494.1	bromodomain-containing protein 3-like [Helicoverpa armigera]	54	-14.68
PC-5p-19783_339	XM_035573495.1	bromodomain-containing protein 3-like [Helicoverpa armigera]	54	-14.68
PC-3p-42310_134	XM_035573497.1	mucin-5AC [Spodoptera litura]	53	-14.32
PC-5p-86331_43	XM_035573497.1	mucin-5AC [Spodoptera litura]	91	-16.65
pxy-miR-252	XM_035573497.1	mucin-5AC [Spodoptera litura]	62	-11.55
tca-miR-252a-5p_R+3	XM_035573497.1	mucin-5AC [Spodoptera litura]	62	-11.8
PC-5p-25966_250	XM_035573498.1	uncharacterized protein LOC111357008 isoform X2 [Spodoptera litura]	99	-13.12
bmo-miR-2766-3p_L+2R+3	XM_035573498.1	uncharacterized protein LOC111357008 isoform X2 [Spodoptera litura]	55	-20.52
pxy-miR-2a-3p_R+2	XM_035573498.1	uncharacterized protein LOC111357008 isoform X2 [Spodoptera litura]	68	-11.21
sfr-miR-11-3p	XM_035573498.1	uncharacterized protein LOC111357008 isoform X2 [Spodoptera litura]	67	-14.56
sfr-miR-13b-3p	XM_035573498.1	uncharacterized protein LOC111357008 isoform X2 [Spodoptera litura]	69	-22.41
sfr-miR-2c-3p	XM_035573498.1	uncharacterized protein LOC111357008 isoform X2 [Spodoptera litura]	68	-11.21
sfr-miR-932-5p	XM_035573498.1	uncharacterized protein LOC111357008 isoform X2 [Spodoptera litura]	92	-15.23
PC-5p-25966_250	XM_035573499.1	uncharacterized protein LOC111357008 isoform X2 [Spodoptera litura]	99	-13.12
bmo-miR-2766-3p_L+2R+3	XM_035573499.1	uncharacterized protein LOC111357008 isoform X2 [Spodoptera litura]	68	-20.52
pxy-miR-2a-3p_R+2	XM_035573499.1	uncharacterized protein LOC111357008 isoform X2 [Spodoptera litura]	78	-11.21
pxy-mir-308-p3	XM_035573499.1	uncharacterized protein LOC111357008 isoform X2 [Spodoptera litura]	66	-16.86
sfr-miR-11-3p	XM_035573499.1	uncharacterized protein LOC111357008 isoform X2 [Spodoptera litura]	77	-14.56
sfr-miR-13b-3p	XM_035573499.1	uncharacterized protein LOC111357008 isoform X2 [Spodoptera litura]	78	-12.07
sfr-miR-2c-3p	XM_035573499.1	uncharacterized protein LOC111357008 isoform X2 [Spodoptera litura]	78	-11.21
sfr-miR-932-5p	XM_035573499.1	uncharacterized protein LOC111357008 isoform X2 [Spodoptera litura]	97	-15.23
sfr-miR-2b-5p	XM_035573504.1	uncharacterized protein LOC111355567 [Spodoptera litura]	91	-10.79
PC-3p-7951_849	XM_035573506.1	uncharacterized protein LOC111355583 [Spodoptera litura]	99	-11.38
bmo-miR-970-3p	XM_035573508.1	steroid receptor RNA activator 1-like [Spodoptera litura]	62	-11.36
sfr-miR-10485-5p	XM_035573508.1	steroid receptor RNA activator 1-like [Spodoptera litura]	78	-13.72
sfr-mir-10507-2-p3	XM_035573508.1	steroid receptor RNA activator 1-like [Spodoptera litura]	87	-11.59
tcf-miR-8-5p	XM_035573508.1	steroid receptor RNA activator 1-like [Spodoptera litura]	83	-11.54
bmo-miR-305-5p_R+1	XM_035573510.1	integrator complex subunit 4 [Helicoverpa armigera]	83	-16.84
PC-3p-15889_429	XM_035573511.1	serine/threonine-protein kinase polo [Spodoptera litura]	53	-14.01
PC-3p-53787_96	XM_035573511.1	serine/threonine-protein kinase polo [Spodoptera litura]	92	-18.24
bmo-miR-277-3p_R+1	XM_035573512.1	pancreatic triacylglycerol lipase-like isoform X1 [Spodoptera litura]	78	-10.33
PC-5p-19783_339	XM_035573513.1	bromodomain-containing protein 3-like [Helicoverpa armigera]	54	-14.68
PC-5p-19783_339	XM_035573514.1	bromodomain-containing protein 3-like [Helicoverpa armigera]	54	-14.68
PC-5p-19783_339	XM_035573515.1	bromodomain-containing protein 3-like [Helicoverpa armigera]	54	-14.68
PC-5p-19783_339	XM_035573516.1	bromodomain-containing protein 3-like [Helicoverpa armigera]	54	-14.68
PC-5p-19783_339	XM_035573517.1	bromodomain-containing protein 3-like [Helicoverpa armigera]	54	-14.68
PC-5p-19783_339	XM_035573518.1	bromodomain-containing protein 3-like [Helicoverpa armigera]	54	-14.68
PC-5p-19783_339	XM_035573519.1	bromodomain-containing protein 3-like [Helicoverpa armigera]	54	-14.68
sfr-miR-2b-5p	XM_035573521.1	nucleolar complex protein 4 homolog B [Spodoptera litura]	56	-12.44
PC-3p-2374_2398	XM_035573522.1	neurocalcin homolog [Bombyx mori]	85	-31.28
PC-3p-28537_223	XM_035573522.1	neurocalcin homolog [Bombyx mori]	51	-14.94
PC-3p-29770_212	XM_035573522.1	neurocalcin homolog [Bombyx mori]	59	-25.51
bmo-miR-305-5p_R+1	XM_035573522.1	neurocalcin homolog [Bombyx mori]	96	-45.59
mse-mir-184-p5_1ss20TC	XM_035573522.1	neurocalcin homolog [Bombyx mori]	87	-23.92
pxy-miR-2a-3p_R+2	XM_035573522.1	neurocalcin homolog [Bombyx mori]	76	-12.83
pxy-mir-308-p3	XM_035573522.1	neurocalcin homolog [Bombyx mori]	87	-14.27
sfr-miR-10458-3p	XM_035573522.1	neurocalcin homolog [Bombyx mori]	53	-25.15
sfr-miR-10480-5p	XM_035573522.1	neurocalcin homolog [Bombyx mori]	86	-13.9
sfr-miR-11-3p	XM_035573522.1	neurocalcin homolog [Bombyx mori]	85	-12.67
sfr-miR-2b-5p	XM_035573522.1	neurocalcin homolog [Bombyx mori]	78	-32.66
sfr-miR-2c-3p	XM_035573522.1	neurocalcin homolog [Bombyx mori]	77	-12.83
sfr-miR-307-3p_R+2	XM_035573522.1	neurocalcin homolog [Bombyx mori]	95	-42.31
sfr-miR-316-5p_R+2	XM_035573522.1	neurocalcin homolog [Bombyx mori]	82	-13.76
sfr-miR-932-5p	XM_035573522.1	neurocalcin homolog [Bombyx mori]	72	-36.57
sfr-mir-10507-2-p3	XM_035573522.1	neurocalcin homolog [Bombyx mori]	69	-18.97
tcf-miR-8-5p	XM_035573522.1	neurocalcin homolog [Bombyx mori]	82	-13.96
mse-mir-184-p5_1ss20TC	XM_035573523.1	uncharacterized protein LOC111355842 [Spodoptera litura]	82	-15.76
pxy-miR-2a-3p_R+2	XM_035573523.1	uncharacterized protein LOC111355842 [Spodoptera litura]	95	-14.15
pxy-mir-308-p3	XM_035573523.1	uncharacterized protein LOC111355842 [Spodoptera litura]	95	-17.91
sfr-miR-13b-3p	XM_035573523.1	uncharacterized protein LOC111355842 [Spodoptera litura]	95	-14.51
sfr-miR-2c-3p	XM_035573523.1	uncharacterized protein LOC111355842 [Spodoptera litura]	95	-13.17
mse-mir-184-p5_1ss20TC	XM_035573524.1	uncharacterized protein LOC111355842 [Spodoptera litura]	82	-15.76
pxy-miR-2a-3p_R+2	XM_035573524.1	uncharacterized protein LOC111355842 [Spodoptera litura]	95	-14.15
pxy-mir-308-p3	XM_035573524.1	uncharacterized protein LOC111355842 [Spodoptera litura]	95	-17.91
sfr-miR-13b-3p	XM_035573524.1	uncharacterized protein LOC111355842 [Spodoptera litura]	95	-14.51
sfr-miR-2c-3p	XM_035573524.1	uncharacterized protein LOC111355842 [Spodoptera litura]	95	-13.17
pxy-miR-252	XM_035573527.1	succinate--CoA ligase [GDP-forming] subunit beta, mitochondrial [Spodoptera litura]	98	-23.02
tca-miR-252a-5p_R+3	XM_035573527.1	succinate--CoA ligase [GDP-forming] subunit beta, mitochondrial [Spodoptera litura]	98	-23.02
PC-3p-2374_2398	XM_035573530.1	neurocalcin homolog [Bombyx mori]	85	-31.28
PC-3p-28537_223	XM_035573530.1	neurocalcin homolog [Bombyx mori]	51	-14.94
PC-3p-29770_212	XM_035573530.1	neurocalcin homolog [Bombyx mori]	59	-25.51
bmo-miR-305-5p_R+1	XM_035573530.1	neurocalcin homolog [Bombyx mori]	96	-45.59
mse-mir-184-p5_1ss20TC	XM_035573530.1	neurocalcin homolog [Bombyx mori]	87	-23.92
pxy-miR-2a-3p_R+2	XM_035573530.1	neurocalcin homolog [Bombyx mori]	76	-12.83
pxy-mir-308-p3	XM_035573530.1	neurocalcin homolog [Bombyx mori]	87	-14.27
sfr-miR-10458-3p	XM_035573530.1	neurocalcin homolog [Bombyx mori]	53	-25.15
sfr-miR-10480-5p	XM_035573530.1	neurocalcin homolog [Bombyx mori]	86	-13.9
sfr-miR-11-3p	XM_035573530.1	neurocalcin homolog [Bombyx mori]	85	-12.67
sfr-miR-2b-5p	XM_035573530.1	neurocalcin homolog [Bombyx mori]	78	-32.66
sfr-miR-2c-3p	XM_035573530.1	neurocalcin homolog [Bombyx mori]	77	-12.83
sfr-miR-307-3p_R+2	XM_035573530.1	neurocalcin homolog [Bombyx mori]	95	-42.31
sfr-miR-316-5p_R+2	XM_035573530.1	neurocalcin homolog [Bombyx mori]	82	-13.76
sfr-miR-932-5p	XM_035573530.1	neurocalcin homolog [Bombyx mori]	72	-36.57
sfr-mir-10507-2-p3	XM_035573530.1	neurocalcin homolog [Bombyx mori]	69	-18.97
tcf-miR-8-5p	XM_035573530.1	neurocalcin homolog [Bombyx mori]	82	-13.96
PC-3p-15889_429	XM_035573532.1	protein-serine O-palmitoleoyltransferase porcupine [Spodoptera litura]	94	-12.82
bmo-miR-970-3p	XM_035573532.1	protein-serine O-palmitoleoyltransferase porcupine [Spodoptera litura]	93	-12.23
sfr-miR-10465-3p_R+1	XM_035573532.1	protein-serine O-palmitoleoyltransferase porcupine [Spodoptera litura]	86	-11.5
PC-3p-2374_2398	XM_035573539.1	neurocalcin homolog [Bombyx mori]	85	-31.28
PC-3p-28537_223	XM_035573539.1	neurocalcin homolog [Bombyx mori]	51	-14.94
PC-3p-29770_212	XM_035573539.1	neurocalcin homolog [Bombyx mori]	59	-25.51
bmo-miR-305-5p_R+1	XM_035573539.1	neurocalcin homolog [Bombyx mori]	96	-45.59
mse-mir-184-p5_1ss20TC	XM_035573539.1	neurocalcin homolog [Bombyx mori]	87	-23.92
pxy-miR-2a-3p_R+2	XM_035573539.1	neurocalcin homolog [Bombyx mori]	76	-12.83
pxy-mir-308-p3	XM_035573539.1	neurocalcin homolog [Bombyx mori]	87	-14.27
sfr-miR-10458-3p	XM_035573539.1	neurocalcin homolog [Bombyx mori]	53	-25.15
sfr-miR-10480-5p	XM_035573539.1	neurocalcin homolog [Bombyx mori]	86	-13.9
sfr-miR-11-3p	XM_035573539.1	neurocalcin homolog [Bombyx mori]	85	-12.67
sfr-miR-2b-5p	XM_035573539.1	neurocalcin homolog [Bombyx mori]	78	-32.66
sfr-miR-2c-3p	XM_035573539.1	neurocalcin homolog [Bombyx mori]	77	-12.83
sfr-miR-307-3p_R+2	XM_035573539.1	neurocalcin homolog [Bombyx mori]	95	-42.31
sfr-miR-316-5p_R+2	XM_035573539.1	neurocalcin homolog [Bombyx mori]	82	-13.76
sfr-miR-932-5p	XM_035573539.1	neurocalcin homolog [Bombyx mori]	72	-36.57
sfr-mir-10507-2-p3	XM_035573539.1	neurocalcin homolog [Bombyx mori]	69	-18.97
tcf-miR-8-5p	XM_035573539.1	neurocalcin homolog [Bombyx mori]	82	-13.96
mse-mir-184-p5_1ss20TC	XM_035573540.1	uncharacterized protein LOC111355842 [Spodoptera litura]	83	-15.76
pxy-miR-2a-3p_R+2	XM_035573540.1	uncharacterized protein LOC111355842 [Spodoptera litura]	95	-14.15
pxy-mir-308-p3	XM_035573540.1	uncharacterized protein LOC111355842 [Spodoptera litura]	96	-17.91
sfr-miR-13b-3p	XM_035573540.1	uncharacterized protein LOC111355842 [Spodoptera litura]	95	-14.51
sfr-miR-2a-5p_R+1	XM_035573540.1	uncharacterized protein LOC111355842 [Spodoptera litura]	53	-19.06
sfr-miR-2c-3p	XM_035573540.1	uncharacterized protein LOC111355842 [Spodoptera litura]	95	-13.17
sfr-miR-34-5p	XM_035573545.1	zinc finger matrin-type protein 3-like [Spodoptera litura]	60	-20
PC-3p-2374_2398	XM_035573546.1	neurocalcin homolog [Bombyx mori]	85	-31.28
PC-3p-28537_223	XM_035573546.1	neurocalcin homolog [Bombyx mori]	51	-14.94
PC-3p-29770_212	XM_035573546.1	neurocalcin homolog [Bombyx mori]	59	-25.51
bmo-miR-305-5p_R+1	XM_035573546.1	neurocalcin homolog [Bombyx mori]	96	-45.59
mse-mir-184-p5_1ss20TC	XM_035573546.1	neurocalcin homolog [Bombyx mori]	87	-23.92
pxy-miR-2a-3p_R+2	XM_035573546.1	neurocalcin homolog [Bombyx mori]	76	-12.83
pxy-mir-308-p3	XM_035573546.1	neurocalcin homolog [Bombyx mori]	87	-14.27
sfr-miR-10458-3p	XM_035573546.1	neurocalcin homolog [Bombyx mori]	53	-25.15
sfr-miR-10480-5p	XM_035573546.1	neurocalcin homolog [Bombyx mori]	86	-13.9
sfr-miR-11-3p	XM_035573546.1	neurocalcin homolog [Bombyx mori]	85	-12.67
sfr-miR-2b-5p	XM_035573546.1	neurocalcin homolog [Bombyx mori]	78	-32.66
sfr-miR-2c-3p	XM_035573546.1	neurocalcin homolog [Bombyx mori]	77	-12.83
sfr-miR-307-3p_R+2	XM_035573546.1	neurocalcin homolog [Bombyx mori]	95	-42.31
sfr-miR-316-5p_R+2	XM_035573546.1	neurocalcin homolog [Bombyx mori]	82	-13.76
sfr-miR-932-5p	XM_035573546.1	neurocalcin homolog [Bombyx mori]	72	-36.57
sfr-mir-10507-2-p3	XM_035573546.1	neurocalcin homolog [Bombyx mori]	69	-18.97
tcf-miR-8-5p	XM_035573546.1	neurocalcin homolog [Bombyx mori]	82	-13.96
PC-3p-2374_2398	XM_035573556.1	neurocalcin homolog [Bombyx mori]	85	-31.28
PC-3p-28537_223	XM_035573556.1	neurocalcin homolog [Bombyx mori]	51	-14.94
PC-3p-29770_212	XM_035573556.1	neurocalcin homolog [Bombyx mori]	59	-25.51
bmo-miR-305-5p_R+1	XM_035573556.1	neurocalcin homolog [Bombyx mori]	96	-45.59
mse-mir-184-p5_1ss20TC	XM_035573556.1	neurocalcin homolog [Bombyx mori]	87	-23.92
pxy-miR-2a-3p_R+2	XM_035573556.1	neurocalcin homolog [Bombyx mori]	76	-12.83
pxy-mir-308-p3	XM_035573556.1	neurocalcin homolog [Bombyx mori]	87	-14.27
sfr-miR-10458-3p	XM_035573556.1	neurocalcin homolog [Bombyx mori]	53	-25.15
sfr-miR-10480-5p	XM_035573556.1	neurocalcin homolog [Bombyx mori]	86	-13.9
sfr-miR-11-3p	XM_035573556.1	neurocalcin homolog [Bombyx mori]	85	-12.67
sfr-miR-2b-5p	XM_035573556.1	neurocalcin homolog [Bombyx mori]	78	-32.66
sfr-miR-2c-3p	XM_035573556.1	neurocalcin homolog [Bombyx mori]	77	-12.83
sfr-miR-307-3p_R+2	XM_035573556.1	neurocalcin homolog [Bombyx mori]	95	-42.31
sfr-miR-316-5p_R+2	XM_035573556.1	neurocalcin homolog [Bombyx mori]	82	-13.76
sfr-miR-932-5p	XM_035573556.1	neurocalcin homolog [Bombyx mori]	72	-36.57
sfr-mir-10507-2-p3	XM_035573556.1	neurocalcin homolog [Bombyx mori]	69	-18.97
tcf-miR-8-5p	XM_035573556.1	neurocalcin homolog [Bombyx mori]	82	-13.96
bmo-miR-2766-3p_L+2R+3	XM_035573562.1	host cell factor-like [Helicoverpa armigera]	70	-18.81
sfr-miR-10485-5p	XM_035573562.1	host cell factor-like [Helicoverpa armigera]	97	-17.12
PC-5p-65875_70	XM_035573563.1	glutamine--fructose-6-phosphate aminotransferase [isomerizing] 1-like [Spodoptera litura]	59	-16.72
sfr-miR-2766-3p	XM_035573565.1	ribonuclease H2 subunit B [Spodoptera litura]	85	-13.56
mse-mir-184-p5_1ss20TC	XM_035573566.1	YTH domain-containing family protein 3 isoform X2 [Spodoptera litura]	94	-10.95
sfr-miR-10458-3p	XM_035573566.1	YTH domain-containing family protein 3 isoform X2 [Spodoptera litura]	89	-13.21
sfr-miR-10499a-3p	XM_035573566.1	YTH domain-containing family protein 3 isoform X2 [Spodoptera litura]	79	-26.43
sfr-miR-316-3p_R+1	XM_035573566.1	YTH domain-containing family protein 3 isoform X2 [Spodoptera litura]	91	-13.42
sfr-miR-932-5p	XM_035573566.1	YTH domain-containing family protein 3 isoform X2 [Spodoptera litura]	56	-17.08
PC-3p-3353_1808	XM_035573567.1	neurogenic locus Notch protein isoform X4 [Spodoptera litura]	81	-13.07
PC-5p-73759_58	XM_035573567.1	neurogenic locus Notch protein isoform X4 [Spodoptera litura]	85	-15.16
bmo-miR-305-5p_R+1	XM_035573567.1	neurogenic locus Notch protein isoform X4 [Spodoptera litura]	86	-19.97
sfr-miR-10485-5p	XM_035573567.1	neurogenic locus Notch protein isoform X4 [Spodoptera litura]	81	-17.14
sfr-miR-2766-3p	XM_035573567.1	neurogenic locus Notch protein isoform X4 [Spodoptera litura]	62	-12.76
PC-3p-3353_1808	XM_035573568.1	neurogenic locus Notch protein isoform X4 [Spodoptera litura]	81	-13.07
PC-5p-73759_58	XM_035573568.1	neurogenic locus Notch protein isoform X4 [Spodoptera litura]	85	-15.16
bmo-miR-305-5p_R+1	XM_035573568.1	neurogenic locus Notch protein isoform X4 [Spodoptera litura]	86	-19.97
sfr-miR-10485-5p	XM_035573568.1	neurogenic locus Notch protein isoform X4 [Spodoptera litura]	81	-17.14
sfr-miR-2766-3p	XM_035573568.1	neurogenic locus Notch protein isoform X4 [Spodoptera litura]	62	-12.76
PC-3p-15889_429	XM_035573569.1	neuronal calcium sensor 2 isoform X1 [Pieris rapae]	99	-25.51
sfr-miR-2a-5p_R+1	XM_035573569.1	neuronal calcium sensor 2 isoform X1 [Pieris rapae]	52	-16.19
tcf-miR-8-5p	XM_035573569.1	neuronal calcium sensor 2 isoform X1 [Pieris rapae]	50	-10.47
PC-3p-3353_1808	XM_035573570.1	neurogenic locus Notch protein isoform X4 [Spodoptera litura]	81	-13.07
PC-5p-73759_58	XM_035573570.1	neurogenic locus Notch protein isoform X4 [Spodoptera litura]	85	-15.16
bmo-miR-305-5p_R+1	XM_035573570.1	neurogenic locus Notch protein isoform X4 [Spodoptera litura]	86	-19.97
sfr-miR-10485-5p	XM_035573570.1	neurogenic locus Notch protein isoform X4 [Spodoptera litura]	81	-17.14
sfr-miR-2766-3p	XM_035573570.1	neurogenic locus Notch protein isoform X4 [Spodoptera litura]	62	-12.76
PC-3p-3353_1808	XM_035573571.1	neurogenic locus Notch protein isoform X4 [Spodoptera litura]	81	-13.07
PC-5p-73759_58	XM_035573571.1	neurogenic locus Notch protein isoform X4 [Spodoptera litura]	85	-15.16
bmo-miR-305-5p_R+1	XM_035573571.1	neurogenic locus Notch protein isoform X4 [Spodoptera litura]	86	-19.97
sfr-miR-10485-5p	XM_035573571.1	neurogenic locus Notch protein isoform X4 [Spodoptera litura]	81	-17.14
sfr-miR-2766-3p	XM_035573571.1	neurogenic locus Notch protein isoform X4 [Spodoptera litura]	62	-12.76
bmo-miR-277-3p_R+1	XM_035573574.1	period circadian protein isoform X9 [Spodoptera litura]	98	-26.23
bmo-miR-278-5p_R+2	XM_035573574.1	period circadian protein isoform X9 [Spodoptera litura]	72	-19.15
bmo-miR-305-5p_R+1	XM_035573574.1	period circadian protein isoform X9 [Spodoptera litura]	56	-13.35
pxy-miR-2a-3p_R+2	XM_035573574.1	period circadian protein isoform X9 [Spodoptera litura]	93	-13.27
pxy-mir-308-p3	XM_035573574.1	period circadian protein isoform X9 [Spodoptera litura]	93	-11.21
sfr-miR-11-3p	XM_035573574.1	period circadian protein isoform X9 [Spodoptera litura]	93	-13.53
sfr-miR-13b-3p	XM_035573574.1	period circadian protein isoform X9 [Spodoptera litura]	93	-32.73
sfr-miR-2c-3p	XM_035573574.1	period circadian protein isoform X9 [Spodoptera litura]	93	-12.61
sfr-miR-307-3p_R+2	XM_035573574.1	period circadian protein isoform X9 [Spodoptera litura]	51	-14.68
tca-miR-279b-3p_R+1	XM_035573574.1	period circadian protein isoform X9 [Spodoptera litura]	54	-42.36
bmo-miR-305-5p_R+1	XM_035573575.1	zinc finger protein 622 [Spodoptera litura]	58	-14.63
sfr-miR-2766-3p	XM_035573575.1	zinc finger protein 622 [Spodoptera litura]	83	-15.97
mse-miR-87	XM_035573576.1	arginase, hepatic isoform X2 [Spodoptera litura]	58	-17.86
mse-miR-87	XM_035573577.1	arginase, hepatic isoform X2 [Spodoptera litura]	58	-17.86
mse-miR-87	XM_035573578.1	arginase, hepatic isoform X2 [Spodoptera litura]	58	-17.86
PC-3p-15889_429	XM_035573579.1	neuronal calcium sensor 2 isoform X1 [Pieris rapae]	99	-25.51
sfr-miR-2a-5p_R+1	XM_035573579.1	neuronal calcium sensor 2 isoform X1 [Pieris rapae]	52	-16.19
tcf-miR-8-5p	XM_035573579.1	neuronal calcium sensor 2 isoform X1 [Pieris rapae]	50	-10.47
mse-miR-87	XM_035573580.1	arginase, hepatic isoform X2 [Spodoptera litura]	58	-17.86
mse-miR-87	XM_035573581.1	arginase, hepatic isoform X2 [Spodoptera litura]	58	-17.86
PC-3p-15889_429	XM_035573586.1	uncharacterized protein LOC111352761 [Spodoptera litura]	68	-16.06
PC-3p-7951_849	XM_035573586.1	uncharacterized protein LOC111352761 [Spodoptera litura]	84	-15.89
bmo-miR-184-3p_L-2	XM_035573586.1	uncharacterized protein LOC111352761 [Spodoptera litura]	59	-14.76
bmo-miR-79-5p	XM_035573586.1	uncharacterized protein LOC111352761 [Spodoptera litura]	75	-13.89
pxy-miR-2a-3p_R+2	XM_035573586.1	uncharacterized protein LOC111352761 [Spodoptera litura]	86	-31.08
pxy-mir-308-p3	XM_035573586.1	uncharacterized protein LOC111352761 [Spodoptera litura]	80	-41.09
sfr-miR-11-3p	XM_035573586.1	uncharacterized protein LOC111352761 [Spodoptera litura]	82	-51.57
sfr-miR-13b-3p	XM_035573586.1	uncharacterized protein LOC111352761 [Spodoptera litura]	93	-48.72
sfr-miR-2c-3p	XM_035573586.1	uncharacterized protein LOC111352761 [Spodoptera litura]	86	-31.08
PC-3p-15889_429	XM_035573587.1	uncharacterized protein LOC111352761 [Spodoptera litura]	68	-16.06
PC-3p-7951_849	XM_035573587.1	uncharacterized protein LOC111352761 [Spodoptera litura]	84	-15.89
bmo-miR-184-3p_L-2	XM_035573587.1	uncharacterized protein LOC111352761 [Spodoptera litura]	59	-14.76
bmo-miR-79-5p	XM_035573587.1	uncharacterized protein LOC111352761 [Spodoptera litura]	75	-13.89
pxy-miR-2a-3p_R+2	XM_035573587.1	uncharacterized protein LOC111352761 [Spodoptera litura]	86	-31.08
pxy-mir-308-p3	XM_035573587.1	uncharacterized protein LOC111352761 [Spodoptera litura]	80	-41.09
sfr-miR-11-3p	XM_035573587.1	uncharacterized protein LOC111352761 [Spodoptera litura]	82	-51.57
sfr-miR-13b-3p	XM_035573587.1	uncharacterized protein LOC111352761 [Spodoptera litura]	93	-48.72
sfr-miR-2c-3p	XM_035573587.1	uncharacterized protein LOC111352761 [Spodoptera litura]	86	-31.08
PC-3p-15889_429	XM_035573588.1	neuronal calcium sensor 2 isoform X1 [Pieris rapae]	99	-25.51
sfr-miR-2a-5p_R+1	XM_035573588.1	neuronal calcium sensor 2 isoform X1 [Pieris rapae]	52	-16.19
tcf-miR-8-5p	XM_035573588.1	neuronal calcium sensor 2 isoform X1 [Pieris rapae]	50	-10.47
PC-3p-34419_177	XM_035573589.1	E3 ubiquitin-protein ligase BRE1-like isoform X2 [Spodoptera litura]	99	-12.5
bmo-miR-277-3p_R+1	XM_035573589.1	E3 ubiquitin-protein ligase BRE1-like isoform X2 [Spodoptera litura]	97	-13.83
PC-3p-34419_177	XM_035573591.1	GTPase-activating Rap/Ran-GAP domain-like protein 3 [Helicoverpa armigera]	98	-12.5
PC-3p-59888_81	XM_035573591.1	GTPase-activating Rap/Ran-GAP domain-like protein 3 [Helicoverpa armigera]	71	-12.93
bmo-miR-305-5p_R+1	XM_035573591.1	GTPase-activating Rap/Ran-GAP domain-like protein 3 [Helicoverpa armigera]	60	-21.79
sfr-miR-10491-3p_1ss14CT	XM_035573591.1	GTPase-activating Rap/Ran-GAP domain-like protein 3 [Helicoverpa armigera]	71	-13.35
sfr-miR-2a-5p_R+1	XM_035573591.1	GTPase-activating Rap/Ran-GAP domain-like protein 3 [Helicoverpa armigera]	86	-19.01
PC-3p-15889_429	XM_035573593.1	uncharacterized protein LOC111352761 [Spodoptera litura]	68	-16.06
PC-3p-7951_849	XM_035573593.1	uncharacterized protein LOC111352761 [Spodoptera litura]	84	-15.89
bmo-miR-184-3p_L-2	XM_035573593.1	uncharacterized protein LOC111352761 [Spodoptera litura]	59	-14.76
bmo-miR-79-5p	XM_035573593.1	uncharacterized protein LOC111352761 [Spodoptera litura]	75	-13.89
pxy-miR-2a-3p_R+2	XM_035573593.1	uncharacterized protein LOC111352761 [Spodoptera litura]	86	-31.08
pxy-mir-308-p3	XM_035573593.1	uncharacterized protein LOC111352761 [Spodoptera litura]	80	-41.09
sfr-miR-11-3p	XM_035573593.1	uncharacterized protein LOC111352761 [Spodoptera litura]	82	-51.57
sfr-miR-13b-3p	XM_035573593.1	uncharacterized protein LOC111352761 [Spodoptera litura]	93	-48.72
sfr-miR-2c-3p	XM_035573593.1	uncharacterized protein LOC111352761 [Spodoptera litura]	86	-31.08
PC-3p-34419_177	XM_035573594.1	E3 ubiquitin-protein ligase BRE1-like isoform X2 [Spodoptera litura]	99	-12.32
bmo-miR-277-3p_R+1	XM_035573594.1	E3 ubiquitin-protein ligase BRE1-like isoform X2 [Spodoptera litura]	98	-13.83
PC-3p-15889_429	XM_035573595.1	neuronal calcium sensor 2 isoform X1 [Pieris rapae]	99	-25.51
sfr-miR-2a-5p_R+1	XM_035573595.1	neuronal calcium sensor 2 isoform X1 [Pieris rapae]	52	-16.19
tcf-miR-8-5p	XM_035573595.1	neuronal calcium sensor 2 isoform X1 [Pieris rapae]	50	-10.47
mse-miR-87	XM_035573606.1	membrane-bound transcription factor site-1 protease [Spodoptera litura]	74	-20.12
sfr-miR-2766-3p	XM_035573606.1	membrane-bound transcription factor site-1 protease [Spodoptera litura]	64	-19.55
sfr-miR-307-3p_R+2	XM_035573608.1	ATP-binding cassette sub-family F member 1 [Spodoptera litura]	98	-17.66
sfr-miR-34-5p	XM_035573608.1	ATP-binding cassette sub-family F member 1 [Spodoptera litura]	84	-14.31
PC-3p-29584_213	XM_035573610.1	E3 ubiquitin-protein ligase RNF13, partial [Spodoptera litura]	91	-13.34
sfr-miR-10465-2-3p	XM_035573610.1	E3 ubiquitin-protein ligase RNF13, partial [Spodoptera litura]	79	-20.32
sfr-miR-307-3p_R+2	XM_035573610.1	E3 ubiquitin-protein ligase RNF13, partial [Spodoptera litura]	50	-19.53
sfr-miR-932-5p	XM_035573610.1	E3 ubiquitin-protein ligase RNF13, partial [Spodoptera litura]	78	-12.3
PC-3p-29584_213	XM_035573611.1	E3 ubiquitin-protein ligase RNF13, partial [Spodoptera litura]	91	-13.34
sfr-miR-10465-2-3p	XM_035573611.1	E3 ubiquitin-protein ligase RNF13, partial [Spodoptera litura]	79	-20.32
sfr-miR-307-3p_R+2	XM_035573611.1	E3 ubiquitin-protein ligase RNF13, partial [Spodoptera litura]	50	-19.53
sfr-miR-932-5p	XM_035573611.1	E3 ubiquitin-protein ligase RNF13, partial [Spodoptera litura]	78	-12.3
mse-miR-87	XM_035573615.1	microsomal glutathione S-transferase 1-1 [Spodoptera litura]	67	-11.89
PC-3p-29584_213	XM_035573617.1	SCY1-like protein 2 [Spodoptera litura]	93	-12.06
PC-3p-59888_81	XM_035573617.1	SCY1-like protein 2 [Spodoptera litura]	63	-11.55
pxy-miR-2a-3p_R+2	XM_035573617.1	SCY1-like protein 2 [Spodoptera litura]	88	-19.95
pxy-mir-308-p3	XM_035573617.1	SCY1-like protein 2 [Spodoptera litura]	88	-15.09
sfr-miR-10491-3p_1ss14CT	XM_035573617.1	SCY1-like protein 2 [Spodoptera litura]	63	-13.84
sfr-miR-11-3p	XM_035573617.1	SCY1-like protein 2 [Spodoptera litura]	88	-13.49
sfr-miR-13b-3p	XM_035573617.1	SCY1-like protein 2 [Spodoptera litura]	87	-21.59
sfr-miR-2b-5p	XM_035573617.1	SCY1-like protein 2 [Spodoptera litura]	73	-33.02
sfr-miR-2c-3p	XM_035573617.1	SCY1-like protein 2 [Spodoptera litura]	88	-19.9
sfr-miR-932-5p	XM_035573617.1	SCY1-like protein 2 [Spodoptera litura]	79	-14.37
bmo-miR-305-5p_R+1	XM_035573618.1	pseudouridine-metabolizing bifunctional protein C1861.05 [Spodoptera litura]	56	-27.93
PC-3p-42310_134	XM_035573619.1	CD82 antigen-like [Spodoptera litura]	73	-25.91
sfr-miR-2b-3p_L-2R+1	XM_035573619.1	CD82 antigen-like [Spodoptera litura]	79	-17.54
PC-3p-42310_134	XM_035573620.1	CD82 antigen-like [Spodoptera litura]	73	-25.91
sfr-miR-2b-3p_L-2R+1	XM_035573620.1	CD82 antigen-like [Spodoptera litura]	79	-17.54
PC-3p-13219_519	XM_035573621.1	uncharacterized protein LOC111352634 [Spodoptera litura]	99	-11.12
bmo-miR-184-3p_L-2	XM_035573621.1	uncharacterized protein LOC111352634 [Spodoptera litura]	88	-17.84
bmo-miR-2766-3p_L+2R+3	XM_035573621.1	uncharacterized protein LOC111352634 [Spodoptera litura]	97	-12.6
mse-mir-184-p5_1ss20TC	XM_035573621.1	uncharacterized protein LOC111352634 [Spodoptera litura]	69	-12.19
sfr-miR-10458-3p	XM_035573621.1	uncharacterized protein LOC111352634 [Spodoptera litura]	76	-14.6
PC-3p-59888_81	XM_035573622.1	uncharacterized protein LOC111352643 [Spodoptera litura]	64	-14.55
bmo-miR-184-3p_L-2	XM_035573622.1	uncharacterized protein LOC111352643 [Spodoptera litura]	78	-34.1
sfr-miR-10485-5p	XM_035573622.1	uncharacterized protein LOC111352643 [Spodoptera litura]	97	-13.81
sfr-miR-10491-3p_1ss14CT	XM_035573622.1	uncharacterized protein LOC111352643 [Spodoptera litura]	64	-14.55
sfr-miR-10491-3p_L-1_1ss14CT	XM_035573622.1	uncharacterized protein LOC111352643 [Spodoptera litura]	99	-15.88
sfr-miR-10491-3p_R-3_1ss14CT	XM_035573622.1	uncharacterized protein LOC111352643 [Spodoptera litura]	64	-14.17
bmo-miR-184-3p_L-2	XM_035573623.1	uncharacterized protein LOC111352652 [Spodoptera litura]	91	-19.17
sfr-miR-10465-3p_R+1	XM_035573623.1	uncharacterized protein LOC111352652 [Spodoptera litura]	97	-13.52
PC-3p-29584_213	XM_035573624.1	SCY1-like protein 2 [Spodoptera litura]	93	-12.06
PC-3p-59888_81	XM_035573624.1	SCY1-like protein 2 [Spodoptera litura]	63	-11.55
pxy-miR-2a-3p_R+2	XM_035573624.1	SCY1-like protein 2 [Spodoptera litura]	88	-19.95
pxy-mir-308-p3	XM_035573624.1	SCY1-like protein 2 [Spodoptera litura]	88	-15.09
sfr-miR-10491-3p_1ss14CT	XM_035573624.1	SCY1-like protein 2 [Spodoptera litura]	63	-13.84
sfr-miR-11-3p	XM_035573624.1	SCY1-like protein 2 [Spodoptera litura]	88	-13.49
sfr-miR-13b-3p	XM_035573624.1	SCY1-like protein 2 [Spodoptera litura]	87	-21.59
sfr-miR-2b-5p	XM_035573624.1	SCY1-like protein 2 [Spodoptera litura]	73	-33.02
sfr-miR-2c-3p	XM_035573624.1	SCY1-like protein 2 [Spodoptera litura]	88	-19.9
sfr-miR-932-5p	XM_035573624.1	SCY1-like protein 2 [Spodoptera litura]	79	-14.37
bmo-miR-305-5p_R+1	XM_035573628.1	succinate--CoA ligase [ADP-forming] subunit beta, mitochondrial [Spodoptera litura]	70	-11.65
sfr-miR-2b-5p	XM_035573628.1	succinate--CoA ligase [ADP-forming] subunit beta, mitochondrial [Spodoptera litura]	54	-14.42
PC-3p-28537_223	XM_035573630.1	amidophosphoribosyltransferase-like isoform X2 [Spodoptera litura]	88	-14.3
bmo-miR-277-3p_R+1	XM_035573630.1	amidophosphoribosyltransferase-like isoform X2 [Spodoptera litura]	67	-24.69
sfr-miR-10458-3p	XM_035573630.1	amidophosphoribosyltransferase-like isoform X2 [Spodoptera litura]	83	-29.83
sfr-miR-316-5p_R+2	XM_035573630.1	amidophosphoribosyltransferase-like isoform X2 [Spodoptera litura]	80	-17.54
PC-3p-28537_223	XM_035573631.1	amidophosphoribosyltransferase-like isoform X2 [Spodoptera litura]	88	-14.3
bmo-miR-277-3p_R+1	XM_035573631.1	amidophosphoribosyltransferase-like isoform X2 [Spodoptera litura]	67	-24.69
sfr-miR-10458-3p	XM_035573631.1	amidophosphoribosyltransferase-like isoform X2 [Spodoptera litura]	83	-29.83
sfr-miR-316-5p_R+2	XM_035573631.1	amidophosphoribosyltransferase-like isoform X2 [Spodoptera litura]	80	-17.54
PC-3p-28537_223	XM_035573632.1	amidophosphoribosyltransferase-like isoform X2 [Spodoptera litura]	88	-14.3
bmo-miR-277-3p_R+1	XM_035573632.1	amidophosphoribosyltransferase-like isoform X2 [Spodoptera litura]	67	-24.69
sfr-miR-10458-3p	XM_035573632.1	amidophosphoribosyltransferase-like isoform X2 [Spodoptera litura]	83	-29.83
sfr-miR-316-5p_R+2	XM_035573632.1	amidophosphoribosyltransferase-like isoform X2 [Spodoptera litura]	80	-17.54
PC-3p-28537_223	XM_035573633.1	amidophosphoribosyltransferase-like isoform X2 [Spodoptera litura]	88	-14.3
bmo-miR-277-3p_R+1	XM_035573633.1	amidophosphoribosyltransferase-like isoform X2 [Spodoptera litura]	67	-24.69
sfr-miR-10458-3p	XM_035573633.1	amidophosphoribosyltransferase-like isoform X2 [Spodoptera litura]	83	-29.83
sfr-miR-316-5p_R+2	XM_035573633.1	amidophosphoribosyltransferase-like isoform X2 [Spodoptera litura]	80	-17.54
PC-3p-34419_177	XM_035573636.1	uncharacterized protein LOC111358621 isoform X2 [Spodoptera litura]	66	-16.07
bmo-miR-184-3p_L-2	XM_035573636.1	uncharacterized protein LOC111358621 isoform X2 [Spodoptera litura]	96	-18.35
sfr-miR-932-5p	XM_035573636.1	uncharacterized protein LOC111358621 isoform X2 [Spodoptera litura]	98	-13.98
PC-3p-34419_177	XM_035573637.1	uncharacterized protein LOC111358621 isoform X2 [Spodoptera litura]	66	-16.07
bmo-miR-184-3p_L-2	XM_035573637.1	uncharacterized protein LOC111358621 isoform X2 [Spodoptera litura]	96	-18.35
sfr-miR-932-5p	XM_035573637.1	uncharacterized protein LOC111358621 isoform X2 [Spodoptera litura]	98	-13.98
PC-3p-34419_177	XM_035573638.1	uncharacterized protein LOC111358621 isoform X2 [Spodoptera litura]	66	-16.07
bmo-miR-184-3p_L-2	XM_035573638.1	uncharacterized protein LOC111358621 isoform X2 [Spodoptera litura]	96	-18.35
sfr-miR-932-5p	XM_035573638.1	uncharacterized protein LOC111358621 isoform X2 [Spodoptera litura]	98	-13.98
PC-3p-34419_177	XM_035573639.1	uncharacterized protein LOC111358621 isoform X2 [Spodoptera litura]	66	-16.07
bmo-miR-184-3p_L-2	XM_035573639.1	uncharacterized protein LOC111358621 isoform X2 [Spodoptera litura]	96	-18.35
sfr-miR-932-5p	XM_035573639.1	uncharacterized protein LOC111358621 isoform X2 [Spodoptera litura]	98	-13.98
bmo-miR-79-5p	XM_035573640.1	cysteine-rich with EGF-like domain protein 2 isoform X2 [Spodoptera litura]	77	-10.33
mse-miR-87	XM_035573640.1	cysteine-rich with EGF-like domain protein 2 isoform X2 [Spodoptera litura]	77	-13.87
pxy-miR-745_1ss1TC	XM_035573640.1	cysteine-rich with EGF-like domain protein 2 isoform X2 [Spodoptera litura]	99	-27.85
bmo-miR-2766-3p_L+2R+3	XM_035573644.1	uncharacterized protein LOC110377648 isoform X2 [Helicoverpa armigera]	92	-17.43
bmo-miR-2766-3p_L+2R+3	XM_035573645.1	uncharacterized protein LOC110377648 isoform X2 [Helicoverpa armigera]	92	-17.43
PC-3p-29584_213	XM_035573652.1	SCY1-like protein 2 [Spodoptera litura]	93	-12.06
bmo-miR-970-3p	XM_035573652.1	SCY1-like protein 2 [Spodoptera litura]	54	-16.65
[truncated: 53,932 more rows]
