# Supplementary material for: Four MicroRNAs, miR-13b-3p, miR-278-5p, miR-10483-5p, and miR-10485-5p, Mediate Insecticide Tolerance in Spodoptera frugiperda
Source: Front Genet. 2022 Jan 21;12:820778. doi: 10.3389/fgene.2021.820778 (PMC8814628; doi:10.3389/fgene.2021.820778)
Supplement: Supplementary file 8 [file Table1.XLSX]

## Sheet: Sheet1
Table S1 Primers used in this study.
Primer name	Primers
miR-278-5p-RT	GTCGTATCCAGTGCAGGGTCCGAGGTATTCGCACTGGATACGACGGCCGAG
miR-13b-3p-RT	GTCGTATCCAGTGCAGGGTCCGAGGTATTCGCACTGGATACGACAACTCGT
miR-10485-5p-RT	GTCGTATCCAGTGCAGGGTCCGAGGTATTCGCACTGGATACGACCGGCCTG
PC-5p-65875-RT	GTCGTATCCAGTGCAGGGTCCGAGGTATTCGCACTGGATACGACGATCAGT
miR-2766-3p-RT	GTCGTATCCAGTGCAGGGTCCGAGGTATTCGCACTGGATACGACACCCACC
miR-10483-5p-RT	GTCGTATCCAGTGCAGGGTCCGAGGTATTCGCACTGGATACGACAAGGGAA
miR-981-RT	GTCGTATCCAGTGCAGGGTCCGAGGTATTCGCACTGGATACGACTGCAGGT
miR-2b-5p-RT	GTCGTATCCAGTGCAGGGTCCGAGGTATTCGCACTGGATACGACCACATTA
miR-2a-5p-RT	GTCGTATCCAGTGCAGGGTCCGAGGTATTCGCACTGGATACGACTATGACA
PC-3p-2374-RT	GTCGTATCCAGTGCAGGGTCCGAGGTATTCGCACTGGATACGACTCTCCTG
miR-278-5p-F	GGCGCCGGACGAACTTCCCAG
miR-13b-3p-F	GGCGTATCACAGCCATTTTTG
miR-10485-5p-F	GGCGACAGTCTACCCGGACAG
PC-5p-65875-F	GGCGAATGATGATGATGAACT
miR-2766-3p-F	GGCGTCAGTCTTGTCGAATGG
miR-10483-5p-F	GGCGCCTGTAACTGTTCGTTC
miR-981-F	GGCGTTCGTTGTCGACGAAAC
miR-2b-5p-F	GGCGCTCACAAAGTGGCTGTA
miR-2a-5p-F	GGCGGCATCAAAGTCGGCTTG
PC-3p-2374-F	GGCGATACCAGAAAATGGCCA
miR-R	CAGTGCAGGGTCCGAGGT
U6-F	GCTTCGGCGGTACATATAC
U6-R/RT	AACGCTTCACGATTTTGCG
