# Supplementary material for: Four MicroRNAs, miR-13b-3p, miR-278-5p, miR-10483-5p, and miR-10485-5p, Mediate Insecticide Tolerance in Spodoptera frugiperda
Source: Front Genet. 2022 Jan 21;12:820778. doi: 10.3389/fgene.2021.820778 (PMC8814628; doi:10.3389/fgene.2021.820778)
Supplement: Supplementary file 9 [file Table5.XLSX]

## Sheet: Sheet1
Table S5 The information of ten significantly differentially expressed miRNAs among the treatments of cyantraniliprole, spinetoram and emamectin benzoate.
miRNA name	miRNA sequence	Expression level
miR-278-5p	CCGGACGAACTTCCCAGCTCGGCC	middle
miR-13b-3p	TATCACAGCCATTTTTGACGAGTT	middle
miR-10485-5p	ACAGTCTACCCGGACAGGCCG	middle
PC-5p-65875	AATGATGATGATGAACTGATC	low
miR-2766-3p	TCAGTCTTGTCGAATGGTGGGT	high
miR-10483-5p	CCTGTAACTGTTCGTTCCCTT	middle
miR-981	TTCGTTGTCGACGAAACCTGCA	middle
miR-2b-5p	CTCACAAAGTGGCTGTAATGTG	middle
miR-2a-5p	GCATCAAAGTCGGCTTGTCATA	middle
PC-3p-2374	ATACCAGAAAATGGCCAGGAGA	middle
